# Supplementary material for: Redundant and specific roles of individual MIR172 genes in plant development
Source: PLoS Biol. 2021 Feb 2;19(2):e3001044. doi: 10.1371/journal.pbio.3001044 (PMC7853526; doi:10.1371/journal.pbio.3001044)
Supplement: S1 Table — (XLSX) [file pbio.3001044.s015.xlsx]

## Sheet: Sheet1
S1 Table. Flowering time results
1. Flowering time in long days (22°C)
Genotype		Leaf number		N
	Rosette	Cauline/Branch	Total
WT	12.60 ± 1.02	3.52 ± 0.75	16.12 ± 1.34	25/37/25
mir172a	19.25 ± 3.90	5.50 ± 0.76	24.75 ± 4.46	12/15/12
mir172b	17.13 ± 2.83	3.27 ± 0.77	20.40 ± 2.65	15/15/15
mir172c	15.18 ± 1.47	4.22 ± 0.79	19.67 ± 1.70	22/9/9
mir172d	14.10 ± 1.80	3.57 ± 0.90	18.71 ± 1.91	21/7/7
mir172e	16.27 ± 1.54	4.00 ± 0.71	20.00 ± 1.50	11/8/8
mir172ab	32.87 ± 4.05	6.20 ± 0.60	41.60 ± 2.97	31/10/10
mir172ac	22.07 ± 2.74	N.A.	N.A.	15
mir172ad	28.67 ± 2.92	10.14 ± 1.08	38.81 ± 2.95	21/21/21
mir172ae	27.00 ± 2.30	N.A.	N.A.	11
mir172bc	14.67 ± 1.07	N.A.	N.A.	15
mir172bd	15.29 ± 2.22	N.A.	N.A.	14
mir172be	14.00 ± 1.25	N.A.	N.A.	9
mir172cd	15.27 ± 2.91	N.A.	N.A.	15
mir172ce	13.72 ± 1.52	N.A.	N.A.	18
mir172de	13.53 ± 1.54	N.A.	N.A.	15
mir172abc	30.19 ± 3.91	6.08 ± 0.62	36.92 ± 4.43	21/13/13
mir172abd	38.60 ± 4.08	13.38 ± 3.88	50.67 ± 5.03	15/32/15
mir172acd	22.71 ± 2.25	11.09 ± 1.56	34.36 ± 2.14	24/11/11
mir172ace	23.27 ± 2.63	N.A.	N.A.	12
mir172ade	29.87 ± 3.10	11.55 ± 1.30	42.55 ± 2.93	30/11/11
mir172bde	15.92 ± 1.21	N.A.	N.A.	24
mir172cde	15.07 ± 1.06	4.50 ± 0.76	19.50 ± 1.26	15/6/6
mir172abcd	47.85 ± 7.57	15.85 ± 4.94	63.70 ± 8.37	20/20/20
mir172abce	35.61 ± 3.23	5.95 ± 1.36	41.61 ± 3.45	18/20/18
mir172abde	40.04 ± 5.33	9.35 ± 1.71	49.47 ± 5.85	24/17/17
mir172acde	29.33 ± 1.96	9.41 ± 1.71	39.00± 3.03	21/17/17
mir172bcde	14.58 ± 1.88	3.34 ± 0.89	17.90 ± 2.08	31/32/31
mir172abcde	44.94 ± 5.91	15.56 ± 4.55	61.00 ± 7.83	18/16/16
2. Flowering time in short days (22°C)
Genotype		Leaf number		N
	Rosette	Cauline/Branch	Total
WT	66.53 ± 4.24	N.A.	N.A.	15
mir172a	73.25 ± 7.00	N.A.	N.A.	16
mir172b	69.80 ± 3.90	N.A.	N.A.	15
mir172c	77.73 ± 3.82	N.A.	N.A.	11
mir172d	97.54 ± 7.07	N.A.	N.A.	13
mir172e	76.25 ± 5.61	N.A.	N.A.	20
mir172ab	79.77 ± 7.78	N.A.	N.A.	13
mir172ac	80.92 ± 7.24	N.A.	N.A.	12
mir172ad	141.50 ± 15.32	N.A.	N.A.	14
mir172ae	82.50 ± 4.33	N.A.	N.A.	8
mir172bc	75.10 ± 4.50	N.A.	N.A.	10
mir172be	80.43 ± 6.78	N.A.	N.A.	14
mir172cd	90.25 ± 6.56	N.A.	N.A.	12
mir172ce	80.36 ± 4.27	N.A.	N.A.	14
mir172de	99.00 ± 9.44	N.A.	N.A.	12
mir172abc	94.00 ± 7.69	N.A.	N.A.	9
mir172abd	131.54 ± 11.99	N.A.	N.A.	13
mir172acd	121.00 ± 10.13	N.A.	N.A.	11
mir172ace	83.56 ± 6.08	N.A.	N.A.	9
mir172ade	106.75 ± 3.60	N.A.	N.A.	8
mir172bcd	113.44 ± 6.98	N.A.	N.A.	9
mir172bde	95.10 ± 4.03	N.A.	N.A.	10
mir172cde	94.50 ± 4.57	N.A.	N.A.	12
mir172abcd	115.92 ± 12.59	N.A.	N.A.	12
mir172abce	97.13 ± 5.62	N.A.	N.A.	8
mir172abde	116.67 ± 14.34	N.A.	N.A.	9
mir172acde	131.75 ± 12.97	N.A.	N.A.	8
mir172bcde	109.00 ± 10.47	N.A.	N.A.	9
mir172abcde	177.50 ± 45.47	N.A.	N.A.	6
3. Flowering time in long days (16°C)
Genotype		Leaf number		N
	Rosette	Cauline/Branch	Total
WT	23.29 ± 2.31	5.52 ± 0.96	28.81 ± 2.75	21
mir172a	26.50 ± 2.36	7.42 ± 1.12	33.92 ± 2.66	24
mir172b	21.15 ± 2.26	5.00 ± 1.00	26.15 ± 2.78	20
mir172c	21.74 ± 1.77	5.38 ± 0.88	26.90 ± 2.32	23
mir172d	19.65 ± 1.83	4.65 ± 1.01	24.55 ± 2.50	23
mir172e	24.95 ± 1.91	6.80 ± 0.98	31.75 ± 2.72	20
mir172ab	31.83 ± 2.06	8.78 ± 0.79	40.61 ± 2.41	18
mir172ac	22.95 ± 1.65	7.71 ± 0.83	30.55 ± 2.01	21
mir172ad	20.36 ± 1.62	5.77 ± 1.04	26.14 ± 2.40	22
mir172cd	20.09 ± 2.43	5.45 ± 0.72	25.55 ± 2.95	22
mir172abcde	41.65 ± 3.66	17.40 ± 1.56	59.05 ± 3.40	20
4. Flowering time in long days (28°C)
Genotype		Leaf number		N
	Rosette	Cauline/Branch	Total
WT	8.63 ± 1.04	3.20 ± 0.50	11.79 ± 1.24	19/45/19
mir172abcde	25.17 ± 2.67	8.22 ± 1.49	33.17 ± 3.26	30/37/30
5. Flowering time of MIR172/mir172 OE lines in long days (22°C)
Genotype		Leaf number		N
	Rosette	Cauline/Branch	Total
WT	13.15 ± 1.46	N.A.	N.A.	40
MIR172A-OE	3.52 ± 1.47	N.A.	N.A.	43
mir72a-OE	14.50 ± 2.14	N.A.	N.A.	12
MIR172B-OE	2.89 ± 1.20	N.A.	N.A.	37
mir172b-OE	10.77 ± 1.91	N.A.	N.A.	26
MIR172C-OE	3.00 ± 0.89	N.A.	N.A.	10
mir172c-OE	14.29 ± 1.58	N.A.	N.A.	14
MIR172D-OE	3.16 ± 1.11	N.A.	N.A.	31
mir172d-OE	12.20 ± 1.92	N.A.	N.A.	25
MIR172E-OE	2.70 ± 0.85	N.A.	N.A.	50
mir172e-OE	13.39 ± 1.89	N.A.	N.A.	18
