# Supplementary material for: Redundant and specific roles of individual MIR172 genes in plant development
Source: PLoS Biol. 2021 Feb 2;19(2):e3001044. doi: 10.1371/journal.pbio.3001044 (PMC7853526; doi:10.1371/journal.pbio.3001044)
Supplement: S2 Table — (XLSX) [file pbio.3001044.s016.xlsx]

## Sheet: Sheet1
S2 Table. List of the mir172 mutants used in this study.
Genotype	Status
mir172a	Homozygous, cas9 free
mir172b	Homozygous, cas9 free
mir172c	Homozygous, cas9 free
mir172d	Homozygous, cas9 free
mir172e	Homozygous, cas9 free
mir172a mir172b	Homozygous, cas9 free
mir172a mir172c	Homozygous, cas9 free
mir172a mir172d	Homozygous, cas9 free
mir172a mir172e	Homozygous, cas9 free
mir172b mir172c	Homozygous, cas9 free
mir172b mir172d	Homozygous, cas9 free
mir172b mir172e	Homozygous, cas9 free
mir172c mir172d	Homozygous, cas9 free
mir172c mir172e	Homozygous, cas9 free
mir172a mir172b mir172c	Homozygous, cas9 free
mir172a mir172b mir172d	Homozygous, cas9 free
mir172a mir172b mir172e	Homozygous, cas9 free
mir172a mir172c mir172d	Homozygous, cas9 free
mir172a mir172c mir172e	Homozygous, cas9 free
mir172a mir172d mir172e	Homozygous, cas9 free
mir172b mir172c mir172d	Homozygous, cas9 free
mir172b mir172d mir172e	Homozygous, cas9 free
mir172c mir172d mir172e	Homozygous, cas9 free
mir172a mir172b mir172c mir172d	Homozygous, cas9 free
mir172a mir172b mir172c mir172e	Homozygous, cas9 free
mir172a mir172b mir172d mir172e	Homozygous, cas9 free
mir172a mir172c mir172d mir172e	Homozygous, cas9 free
mir172b mir172c mir172d mir172e	Homozygous, cas9 free
mir172a mir172b mir172c mir172d mir172e	Homozygous, cas9 free
