# Supplementary material for: Redundant and specific roles of individual MIR172 genes in plant development
Source: PLoS Biol. 2021 Feb 2;19(2):e3001044. doi: 10.1371/journal.pbio.3001044 (PMC7853526; doi:10.1371/journal.pbio.3001044)
Supplement: S3 Table — (XLSX) [file pbio.3001044.s017.xlsx]

## Sheet: Sheet1
S3 Table. List of the primers and probe used in this study.
Primer / Probe Name	Sequence	Description
MIR172A-target sequence1	ACGGTCGTTGTTGGCTGCTG	CRISPR/cas9 vector design
MIR172A-target sequence2	AATCTTGATGATGCTGCAT	CRISPR/cas9 vector design
MIR172B-target sequence1	CAGCACCATTAAGATTCACA	CRISPR/cas9 vector design
MIR172B-target sequence2	ATGCTGCATCAACAATCGA	CRISPR/cas9 vector design
MIR172C-target sequence1	AACCAGCTACTGTTCGCTGT	CRISPR/cas9 vector design
MIR172C-target sequence2	GATGCTGCAGCTGCAATCAG	CRISPR/cas9 vector design
MIR172D-target sequence1	TCAGAAATCAGATTCTCTTA	CRISPR/cas9 vector design
MIR172D-target sequence2	AATCTTGATGATGCTGCAG	CRISPR/cas9 vector design
MIR172E-target sequence1	ATTAAGATTCACAAGAGAT	CRISPR/cas9 vector design
MIR172E-target sequence2	GAAAAGGGTTCCTTATCGAGT	CRISPR/cas9 vector design
MIR172A-S2 cas9	GAAGGTACGAGTTTCTAGTGTCT	Mutant verification, vector construction
MIR172A-A2 cas9	ACCTGAAGAAGATCTGGATGGA	Mutant verification, vector construction
MIR172B-S cas9	GATACTCGATCTCTTGTGCGTGCG	Mutant verification, vector construction
MIR172B-A cas9	CTTCAAGTTTCTTTCTCAAGCT	Mutant verification, vector construction
MIR172C-S cas9	CTAGGTCACTAGCTAGACTCTAG	Mutant verification, vector construction
MIR172C-A cas9	CCTCCGATCTGTGAATTCCTACA	Mutant verification, vector construction
MIR172D-S cas9	GGGTTAGCATGTTGATGACTTCAG	Mutant verification, vector construction
MIR172D-A cas9	CGGAGGATTCTACATATGAGGATC	Mutant verification, vector construction
MIR172E-S cas9	GGGAGTTCCCAACTTTAGACCTCG	Mutant verification, vector construction
MIR172E-A cas9	GCTGATGCAGCATCATCAAGA	Mutant verification
MIR172E-A	AGCCATATGTGAATGTTTTTGCCA	Vector construction
U629-IDR	AGCCCTCTTCTTTCGATCCATCAAC	Mutant verification
SPL9-4-LP2	CGAGACACCGAGTTTGTGGA	Mutant verification
SPL9-4-RP2	CGGTCTTATGTGTCGAGCTT	Mutant verification
LB1	GCCTTTTCAGAAATGGATAAATAGCCTTGCTTCC	Mutant verification
SPL15_LP	TGTTGGTGTCTGAAGTTGCTG	Mutant verification
SPL15_RP	AGGAAGCCAAAACCATAATGG	Mutant verification
LBb1.3	ATTTTGCCGATTTCGGAAC	Mutant verification
miR172-RT-PrimerA	GTCGTATCCAGTGCAGGGTCCGAGGTATTCGCACTGGATACGACATGCAG	miR172 reverse transcription
miR172-RT-PrimerC	GTCGTATCCAGTGCAGGGTCCGAGGTATTCGCACTGGATACGACCTGCAG	miR172 reverse transcription
miR172-F	GCGGCGGAGAATCTTGATGATG	qRT-PCR
miRNA-R	GTGCAGGGTCCGAGGT	qRT-PCR
TUB-S	GAGCCTTACAACGCTACTCTGTCTGTC	qRT-PCR
TUB-A	ACACCAGACATAGTAGCAGAAATCAAG	qRT-PCR
MIR172A-S(RT)	CTAATTTCCGGAGCCACGGT	qRT-PCR
MIR172A-A(RT)	GTCGTTGATTGCCGATGCAG	qRT-PCR
MIR172B-F	TTTCTCAAGCTTTAGGTATTTGTAG	qRT-PCR
MIR172B-R	TCGGCGGATCCATGGAAGAAAGCTC	qRT-PCR
MIR172C-S(RT2)	TCGCTGTTGGAGCATCATC	qRT-PCR
MIR172C-A(RT2)	AAATGGGTTTATTTACACGAATACT	qRT-PCR
MIR172D-S(RT)	CATTGTTTGCTATTGCAACATCTTC	qRT-PCR
MIR172D-A(RT)	CCGCTGCAGCATCATCAAGA	qRT-PCR
MIR172E-S(RT)	GTCGCAGATGCAGCACCATT	qRT-PCR
MIR172E-A(RT)	GAACCCTTTTCTGCGGATCG	qRT-PCR
AP1_S	CATGGGTGGTCTGTATCAAGAAGAT	qRT-PCR
AP1_A	CATGCGGCGAAGCAGCCAAGGTT	qRT-PCR
SOC1-S	CTTTCTTTCTTCTTCTCCCTCCA	qRT-PCR
SOC1-A	GACTCGATCCTTAGTATGCCTCA	qRT-PCR
FUL-S	CAAGATCACAACAATTCGCTTCT	qRT-PCR
FUL-A	TCGACAACGGAGTTCCATCATAC	qRT-PCR
FT-S	AGTCCTAGCAACCCTCACCT	qRT-PCR
FT-A	CCTGCAGTGGGACTTGGATT	qRT-PCR
AP2 RT F	ATTCTAACGGCGGTGGTGTT	qRT-PCR
AP2 RT R	ATTCCCATCTTCCGGTACGC	qRT-PCR
SMZ RT F	CGTGGTCTCGATGCAGACAT	qRT-PCR
SMZ RT R	GGCACCAAACTTCATGGCTC	qRT-PCR
SNZ RT F	CAGATTCCGGGGACTCCAAG	qRT-PCR
SNZ RT R	GCTGCATTCAATCCCCTGTT	qRT-PCR
TOE1 RT F	AACTTCGAGATGAGTTCATACC	qRT-PCR
TOE1 RT R	GTATTCGTTATCTATCCTCAAGC	qRT-PCR
TOE2 RT F	TGCTGCAACTATGGAGAACCA	qRT-PCR
TOE2 RT R	TGATCATGCCCTTGCCATGT	qRT-PCR
TOE3 RT F	GACGACGAGGAACGGTCATA	qRT-PCR
TOE3 RT R	CCCACCACTCGATTTCCTCC	qRT-PCR
Anti-miR172a	atgCagCatCatCaaGatTct	in situ hybridization probe. *Upper letters indicate LNA (locked nucleic acid).
pMIR172A-S (SalI)	CAGGTCGACCACTGTGATGTGGCATATGTGT	MIR172A reporter
pMIR172A-A (KpnI)	TTTGGTACCACCGTGGCTCCGGAAATTAGT	MIR172A reporter
pMIR172B-S (SalI)	TATGTCGACCTGCAGACGCGTCTCGAGCATCCGCAAATGTACAAGG	MIR172B reporter
pMIR172B-A (SmaI)	GAACCCGGGGTACCGAATTCGGGTGCACACAAGACTAGTTAG	MIR172B reporter
pMIR172C-S (SalI)	TATGTCGACGGTATCGATAAGCTTGATATCGAATTCCTGCAGCCCCGACAGAGACAAGGATGGAGAAAG	MIR172C reporter
pMIR172C-A (BamHI)	CATGGATCCCCCGCTGGTTGATGATAGGG	MIR172C reporter
pMIR172D-S (KpnI)	TTCGGTACCGAGAACGGAGCCGTTGTTGC	MIR172D reporter
pMIR172D-A (BamHI)	AGAATCTGAAGTCATCAACATGC	MIR172D reporter
pMIR172E-S (XbaI)	GACTCTAGACTCAACTCTTTGGGTTAGCACGA	MIR172E reporter (5’ upstream)
pMIR172E-A (SpeI/BamHI)	TTTACTAGTAAAGGATCCGCTGATAACATCCACCAAAGGC	MIR172E reporter (5’ upstream)
MIR172E-3'-S (fu)	CAAGAAGAAGAGTGAGAGCTCATGGCTACTCTTGTCACTTCTTTTTTG	MIR172E reporter (3’ downstream)
MIR172E-3'-A (fu)	CGATCGGGGAAATTCGAGCTCGCTTTTAAGGCCATTCGTGGA	MIR172E reporter (3’ downstream)
