# Supplementary material for: Redundant and specific roles of individual MIR172 genes in plant development
Source: PLoS Biol. 2021 Feb 2;19(2):e3001044. doi: 10.1371/journal.pbio.3001044 (PMC7853526; doi:10.1371/journal.pbio.3001044)
Supplement: S4 Table — (XLSX) [file pbio.3001044.s018.xlsx]

## Sheet: LD-22°C
Rosette leaf number								Cauline leaf/Branch number								Total leaf number
Tukey's multiple comparisons test	Mean Diff.	95.00% CI of diff.	Significant?	Summary	Adjusted P Value			Tukey's multiple comparisons test	Mean Diff.	95.00% CI of diff.	Significant?	Summary	Adjusted P Value			Tukey's multiple comparisons test	Mean Diff.	95.00% CI of diff.	Significant?	Summary	Adjusted P Value
WT vs. mir172a	-8.72	-12.21 to -5.230	Yes	****	<0.0001			WT vs. mir172a	-2.209	-4.826 to 0.4079	No	ns	0.2258			WT vs. mir172a	-8.63	-15.68 to -1.577	Yes	**	0.0029
WT vs. mir172b	-3.8	-8.417 to 0.8165	No	ns	0.3103			WT vs. mir172b	0.3243	-1.889 to 2.538	No	ns	>0.9999			WT vs. mir172b	-4.28	-10.84 to 2.279	No	ns	0.6938
WT vs. mir172c	-2.582	-6.189 to 1.025	No	ns	0.6211			WT vs. mir172c	-0.8979	-4.075 to 2.280	No	ns	>0.9999			WT vs. mir172c	-3.547	-11.35 to 4.260	No	ns	0.9833
WT vs. mir172d	-2.543	-7.819 to 2.733	No	ns	0.9932			WT vs. mir172d	-0.2471	-3.771 to 3.277	No	ns	>0.9999			WT vs. mir172d	-2.594	-11.18 to 5.993	No	ns	>0.9999
WT vs. mir172e	-3.7	-8.317 to 0.9165	No	ns	0.3668			WT vs. mir172e	-0.6757	-4.009 to 2.658	No	ns	>0.9999			WT vs. mir172e	-3.88	-12.04 to 4.277	No	ns	0.9734
WT vs. mir172ab	-22.8	-27.42 to -18.18	Yes	****	<0.0001			WT vs. mir172ab	-2.876	-5.923 to 0.1714	No	ns	0.0909			WT vs. mir172ab	-25.48	-32.99 to -17.97	Yes	****	<0.0001
WT vs. mir172ac	-9.467	-13.50 to -5.437	Yes	****	<0.0001			WT vs. mir172ad	-7.958	-9.846 to -6.070	Yes	****	<0.0001			WT vs. mir172ad	-20.93	-26.80 to -15.05	Yes	****	<0.0001
WT vs. mir172ad	-15.95	-20.41 to -11.48	Yes	****	<0.0001			WT vs. mir172abc	-2.753	-5.509 to 0.003828	No	ns	0.0508			WT vs. mir172abc	-18.17	-24.87 to -11.46	Yes	****	<0.0001
WT vs. mir172ae	-14.4	-18.86 to -9.936	Yes	****	<0.0001			WT vs. mir172abd	-10.05	-12.11 to -7.987	Yes	****	<0.0001			WT vs. mir172abd	-37.21	-43.77 to -30.65	Yes	****	<0.0001
WT vs. mir172bc	-2.067	-6.096 to 1.963	No	ns	0.984			WT vs. mir172acd	-7.767	-10.70 to -4.831	Yes	****	<0.0001			WT vs. mir172acd	-18.24	-25.51 to -10.98	Yes	****	<0.0001
WT vs. mir172bd	-2.686	-6.804 to 1.433	No	ns	0.7981			WT vs. mir172ade	-8.221	-11.16 to -5.285	Yes	****	<0.0001			WT vs. mir172ade	-26.43	-33.69 to -19.16	Yes	****	<0.0001
WT vs. mir172be	-1.4	-6.196 to 3.396	No	ns	>0.9999			WT vs. mir172cde	-1.176	-4.938 to 2.587	No	ns	0.9999			WT vs. mir172cde	-3.38	-12.51 to 5.749	No	ns	0.9984
WT vs. mir172cd	-2.667	-6.696 to 1.363	No	ns	0.774			WT vs. mir172abcd	-12.53	-14.90 to -10.15	Yes	****	<0.0001			WT vs. mir172abcd	-47.58	-53.60 to -41.56	Yes	****	<0.0001
WT vs. mir172ce	-1.122	-4.936 to 2.692	No	ns	>0.9999			WT vs. mir172abce	-4.676	-7.516 to -1.836	Yes	****	<0.0001			WT vs. mir172abce	-28.71	-37.84 to -19.58	Yes	****	<0.0001
WT vs. mir172de	-0.9333	-4.963 to 3.096	No	ns	>0.9999			WT vs. mir172abde	-6.632	-8.902 to -4.362	Yes	****	<0.0001			WT vs. mir172abde	-33.35	-39.66 to -27.04	Yes	****	<0.0001
WT vs. mir172abc	-18.76	-23.23 to -14.30	Yes	****	<0.0001			WT vs. mir172acde	-6.087	-8.592 to -3.582	Yes	****	<0.0001			WT vs. mir172acde	-23.06	-30.33 to -15.80	Yes	****	<0.0001
WT vs. mir172abd	-26	-30.03 to -21.97	Yes	****	<0.0001			WT vs. mir172bcde	-0.01943	-2.083 to 2.044	No	ns	>0.9999			WT vs. mir172bcde	-1.957	-7.582 to 3.668	No	ns	0.9993
WT vs. mir172acd	-10.11	-13.63 to -6.582	Yes	****	<0.0001			WT vs. mir172abcde	-12.24	-14.80 to -9.680	Yes	****	<0.0001			WT vs. mir172abcde	-44.88	-51.31 to -38.45	Yes	****	<0.0001
WT vs. mir172ace	-11.15	-15.48 to -6.817	Yes	****	<0.0001			mir172a vs. mir172b	2.533	-0.2589 to 5.326	No	ns	0.1298			mir172a vs. mir172b	4.35	-3.428 to 12.13	No	ns	0.889
WT vs. mir172ade	-17.27	-20.61 to -13.93	Yes	****	<0.0001			mir172a vs. mir172c	1.311	-2.294 to 4.916	No	ns	0.9988			mir172a vs. mir172c	5.083	-3.772 to 13.94	No	ns	0.865
WT vs. mir172bde	-3.192	-6.718 to 0.3343	No	ns	0.1464			mir172a vs. mir172d	1.962	-1.951 to 5.875	No	ns	0.9579			mir172a vs. mir172d	6.036	-3.515 to 15.59	No	ns	0.7448
WT vs. mir172cde	-2.467	-6.496 to 1.563	No	ns	0.8822			mir172a vs. mir172e	1.533	-2.210 to 5.276	No	ns	0.995			mir172a vs. mir172e	4.75	-4.416 to 13.92	No	ns	0.9408
WT vs. mir172abcd	-34.05	-37.51 to -30.60	Yes	****	<0.0001			mir172a vs. mir172ab	-0.6667	-4.157 to 2.824	No	ns	>0.9999			mir172a vs. mir172ab	-16.85	-25.45 to -8.251	Yes	****	<0.0001
WT vs. mir172abce	-22.53	-26.56 to -18.50	Yes	****	<0.0001			mir172a vs. mir172ad	-5.749	-8.291 to -3.207	Yes	****	<0.0001			mir172a vs. mir172ad	-12.3	-19.50 to -5.089	Yes	****	<0.0001
WT vs. mir172abde	-29.62	-34.42 to -24.83	Yes	****	<0.0001			mir172a vs. mir172abc	-0.5436	-3.783 to 2.696	No	ns	>0.9999			mir172a vs. mir172abc	-9.536	-17.44 to -1.635	Yes	**	0.0037
WT vs. mir172acde	-16.18	-19.39 to -12.97	Yes	****	<0.0001			mir172a vs. mir172abd	-7.842	-10.52 to -5.166	Yes	****	<0.0001			mir172a vs. mir172abd	-28.58	-36.36 to -20.81	Yes	****	<0.0001
WT vs. mir172bcde	-1.981	-5.297 to 1.336	No	ns	0.907			mir172a vs. mir172acd	-5.558	-8.951 to -2.164	Yes	****	<0.0001			mir172a vs. mir172acd	-9.614	-18.00 to -1.231	Yes	**	0.0083
WT vs. mir172abcde	-32.34	-36.16 to -28.53	Yes	****	<0.0001			mir172a vs. mir172ade	-6.012	-9.406 to -2.618	Yes	****	<0.0001			mir172a vs. mir172ade	-17.8	-26.18 to -9.413	Yes	****	<0.0001
mir172a vs. mir172b	4.92	0.3035 to 9.537	Yes	*	0.0212			mir172a vs. mir172cde	1.033	-3.096 to 5.163	No	ns	>0.9999			mir172a vs. mir172cde	5.25	-4.791 to 15.29	No	ns	0.936
mir172a vs. mir172c	6.138	2.531 to 9.745	Yes	****	<0.0001			mir172a vs. mir172abcd	-10.32	-13.24 to -7.397	Yes	****	<0.0001			mir172a vs. mir172abcd	-38.95	-46.28 to -31.62	Yes	****	<0.0001
mir172a vs. mir172d	6.177	0.9011 to 11.45	Yes	**	0.0045			mir172a vs. mir172abce	-2.467	-5.778 to 0.8445	No	ns	0.4514			mir172a vs. mir172abce	-20.08	-30.12 to -10.04	Yes	****	<0.0001
mir172a vs. mir172e	5.02	0.4035 to 9.637	Yes	*	0.0157			mir172a vs. mir172abde	-4.423	-7.261 to -1.586	Yes	****	<0.0001			mir172a vs. mir172abde	-24.72	-32.29 to -17.15	Yes	****	<0.0001
mir172a vs. mir172ab	-14.08	-18.70 to -9.463	Yes	****	<0.0001			mir172a vs. mir172acde	-3.878	-6.907 to -0.8499	Yes	**	0.0012			mir172a vs. mir172acde	-14.43	-22.81 to -6.049	Yes	****	<0.0001
mir172a vs. mir172ac	-0.7467	-4.776 to 3.283	No	ns	>0.9999			mir172a vs. mir172bcde	2.19	-0.4857 to 4.865	No	ns	0.276			mir172a vs. mir172bcde	6.673	-0.3354 to 13.68	No	ns	0.0831
mir172a vs. mir172ad	-7.225	-11.69 to -2.761	Yes	****	<0.0001			mir172a vs. mir172abcde	-10.03	-13.10 to -6.957	Yes	****	<0.0001			mir172a vs. mir172abcde	-36.25	-43.92 to -28.58	Yes	****	<0.0001
mir172a vs. mir172ae	-5.68	-10.14 to -1.216	Yes	***	0.0009			mir172b vs. mir172c	-1.222	-4.546 to 2.101	No	ns	0.9987			mir172b vs. mir172c	0.7333	-7.734 to 9.201	No	ns	>0.9999
mir172a vs. mir172bc	6.653	2.624 to 10.68	Yes	****	<0.0001			mir172b vs. mir172d	-0.5714	-4.227 to 3.084	No	ns	>0.9999			mir172b vs. mir172d	1.686	-7.507 to 10.88	No	ns	>0.9999
mir172a vs. mir172bd	6.034	1.916 to 10.15	Yes	****	<0.0001			mir172b vs. mir172e	-1	-4.473 to 2.473	No	ns	>0.9999			mir172b vs. mir172e	0.4	-8.392 to 9.192	No	ns	>0.9999
mir172a vs. mir172be	7.32	2.524 to 12.12	Yes	****	<0.0001			mir172b vs. mir172ab	-3.2	-6.399 to -0.001120	Yes	*	0.0498			mir172b vs. mir172ab	-21.2	-29.40 to -13.00	Yes	****	<0.0001
mir172a vs. mir172cd	6.053	2.024 to 10.08	Yes	****	<0.0001			mir172b vs. mir172ad	-8.283	-10.41 to -6.158	Yes	****	<0.0001			mir172b vs. mir172ad	-16.65	-23.37 to -9.921	Yes	****	<0.0001
mir172a vs. mir172ce	7.598	3.784 to 11.41	Yes	****	<0.0001			mir172b vs. mir172abc	-3.077	-6.000 to -0.1536	Yes	*	0.0272			mir172b vs. mir172abc	-13.89	-21.35 to -6.423	Yes	****	<0.0001
mir172a vs. mir172de	7.787	3.757 to 11.82	Yes	****	<0.0001			mir172b vs. mir172abd	-10.38	-12.66 to -8.093	Yes	****	<0.0001			mir172b vs. mir172abd	-32.93	-40.27 to -25.60	Yes	****	<0.0001
mir172a vs. mir172abc	-10.04	-14.51 to -5.580	Yes	****	<0.0001			mir172b vs. mir172acd	-8.091	-11.18 to -4.998	Yes	****	<0.0001			mir172b vs. mir172acd	-13.96	-21.94 to -5.992	Yes	****	<0.0001
mir172a vs. mir172abd	-17.28	-21.31 to -13.25	Yes	****	<0.0001			mir172b vs. mir172ade	-8.545	-11.64 to -5.452	Yes	****	<0.0001			mir172b vs. mir172ade	-22.15	-30.12 to -14.17	Yes	****	<0.0001
mir172a vs. mir172acd	-1.388	-4.914 to 2.138	No	ns	0.9998			mir172b vs. mir172cde	-1.5	-5.387 to 2.387	No	ns	0.9976			mir172b vs. mir172cde	0.9	-8.801 to 10.60	No	ns	>0.9999
mir172a vs. mir172ace	-2.43	-6.763 to 1.903	No	ns	0.9521			mir172b vs. mir172abcd	-12.85	-15.41 to -10.29	Yes	****	<0.0001			mir172b vs. mir172abcd	-43.3	-50.16 to -36.44	Yes	****	<0.0001
mir172a vs. mir172ade	-8.547	-11.89 to -5.205	Yes	****	<0.0001			mir172b vs. mir172abce	-5	-8.002 to -1.998	Yes	****	<0.0001			mir172b vs. mir172abce	-24.43	-34.13 to -14.73	Yes	****	<0.0001
mir172a vs. mir172bde	5.528	2.002 to 9.054	Yes	****	<0.0001			mir172b vs. mir172abde	-6.957	-9.427 to -4.486	Yes	****	<0.0001			mir172b vs. mir172abde	-29.07	-36.18 to -21.96	Yes	****	<0.0001
mir172a vs. mir172cde	6.253	2.224 to 10.28	Yes	****	<0.0001			mir172b vs. mir172acde	-6.412	-9.099 to -3.724	Yes	****	<0.0001			mir172b vs. mir172acde	-18.78	-26.75 to -10.81	Yes	****	<0.0001
mir172a vs. mir172abcd	-25.33	-28.79 to -21.88	Yes	****	<0.0001			mir172b vs. mir172bcde	-0.3438	-2.626 to 1.938	No	ns	>0.9999			mir172b vs. mir172bcde	2.323	-4.188 to 8.834	No	ns	0.999
mir172a vs. mir172abce	-13.81	-17.84 to -9.784	Yes	****	<0.0001			mir172b vs. mir172abcde	-12.56	-15.30 to -9.825	Yes	****	<0.0001			mir172b vs. mir172abcde	-40.6	-47.82 to -33.38	Yes	****	<0.0001
mir172a vs. mir172abde	-20.9	-25.70 to -16.11	Yes	****	<0.0001			mir172c vs. mir172d	0.6508	-3.658 to 4.959	No	ns	>0.9999			mir172c vs. mir172d	0.9524	-9.168 to 11.07	No	ns	>0.9999
mir172a vs. mir172acde	-7.458	-10.67 to -4.246	Yes	****	<0.0001			mir172c vs. mir172e	0.2222	-3.932 to 4.376	No	ns	>0.9999			mir172c vs. mir172e	-0.3333	-10.09 to 9.425	No	ns	>0.9999
mir172a vs. mir172bcde	6.739	3.423 to 10.06	Yes	****	<0.0001			mir172c vs. mir172ab	-1.978	-5.906 to 1.950	No	ns	0.9562			mir172c vs. mir172ab	-21.93	-31.16 to -12.71	Yes	****	<0.0001
mir172a vs. mir172abcde	-23.62	-27.44 to -19.81	Yes	****	<0.0001			mir172c vs. mir172ad	-7.06	-10.18 to -3.944	Yes	****	<0.0001			mir172c vs. mir172ad	-17.38	-25.32 to -9.433	Yes	****	<0.0001
mir172b vs. mir172c	1.218	-3.487 to 5.924	No	ns	>0.9999			mir172c vs. mir172abc	-1.855	-5.562 to 1.853	No	ns	0.9587			mir172c vs. mir172abc	-14.62	-23.20 to -6.039	Yes	****	<0.0001
mir172b vs. mir172d	1.257	-4.823 to 7.337	No	ns	>0.9999			mir172c vs. mir172abd	-9.153	-12.38 to -5.927	Yes	****	<0.0001			mir172c vs. mir172abd	-33.67	-42.13 to -25.20	Yes	****	<0.0001
mir172b vs. mir172e	0.1	-5.418 to 5.618	No	ns	>0.9999			mir172c vs. mir172acd	-6.869	-10.71 to -3.026	Yes	****	<0.0001			mir172c vs. mir172acd	-14.7	-23.72 to -5.671	Yes	****	<0.0001
mir172b vs. mir172ab	-19	-24.52 to -13.48	Yes	****	<0.0001			mir172c vs. mir172ade	-7.323	-11.17 to -3.481	Yes	****	<0.0001			mir172c vs. mir172ade	-22.88	-31.91 to -13.85	Yes	****	<0.0001
mir172b vs. mir172ac	-5.667	-10.70 to -0.6296	Yes	**	0.0091			mir172c vs. mir172cde	-0.2778	-4.784 to 4.228	No	ns	>0.9999			mir172c vs. mir172cde	0.1667	-10.42 to 10.75	No	ns	>0.9999
mir172b vs. mir172ad	-12.15	-17.54 to -6.755	Yes	****	<0.0001			mir172c vs. mir172abcd	-11.63	-15.06 to -8.196	Yes	****	<0.0001			mir172c vs. mir172abcd	-44.03	-52.09 to -35.97	Yes	****	<0.0001
mir172b vs. mir172ae	-10.6	-15.99 to -5.209	Yes	****	<0.0001			mir172c vs. mir172abce	-3.778	-7.548 to -0.007861	Yes	*	0.0489			mir172c vs. mir172abce	-25.17	-35.75 to -14.58	Yes	****	<0.0001
mir172b vs. mir172bc	1.733	-3.304 to 6.770	No	ns	>0.9999			mir172c vs. mir172abde	-5.734	-9.096 to -2.373	Yes	****	<0.0001			mir172c vs. mir172abde	-29.8	-38.08 to -21.53	Yes	****	<0.0001
mir172b vs. mir172bd	1.114	-3.994 to 6.223	No	ns	>0.9999			mir172c vs. mir172acde	-5.19	-8.714 to -1.665	Yes	****	<0.0001			mir172c vs. mir172acde	-19.52	-28.54 to -10.49	Yes	****	<0.0001
mir172b vs. mir172be	2.4	-3.269 to 8.069	No	ns	0.9991			mir172c vs. mir172bcde	0.8785	-2.347 to 4.104	No	ns	>0.9999			mir172c vs. mir172bcde	1.59	-6.177 to 9.356	No	ns	>0.9999
mir172b vs. mir172cd	1.133	-3.904 to 6.170	No	ns	>0.9999			mir172c vs. mir172abcde	-11.34	-14.90 to -7.778	Yes	****	<0.0001			mir172c vs. mir172abcde	-41.33	-49.70 to -32.97	Yes	****	<0.0001
mir172b vs. mir172ce	2.678	-2.188 to 7.544	No	ns	0.9614			mir172d vs. mir172e	-0.4286	-4.853 to 3.996	No	ns	>0.9999			mir172d vs. mir172e	-1.286	-11.68 to 9.108	No	ns	>0.9999
mir172b vs. mir172de	2.867	-2.170 to 7.904	No	ns	0.9436			mir172d vs. mir172ab	-2.629	-6.842 to 1.585	No	ns	0.7687			mir172d vs. mir172ab	-22.89	-32.78 to -12.99	Yes	****	<0.0001
mir172b vs. mir172abc	-14.96	-20.35 to -9.573	Yes	****	<0.0001			mir172d vs. mir172ad	-7.711	-11.18 to -4.243	Yes	****	<0.0001			mir172d vs. mir172ad	-18.33	-27.05 to -9.617	Yes	****	<0.0001
mir172b vs. mir172abd	-22.2	-27.24 to -17.16	Yes	****	<0.0001			mir172d vs. mir172abc	-2.505	-6.513 to 1.503	No	ns	0.7659			mir172d vs. mir172abc	-15.57	-24.87 to -6.275	Yes	****	<0.0001
mir172b vs. mir172acd	-6.308	-10.95 to -1.664	Yes	***	0.0002			mir172d vs. mir172abd	-9.804	-13.37 to -6.236	Yes	****	<0.0001			mir172d vs. mir172abd	-34.62	-43.81 to -25.43	Yes	****	<0.0001
mir172b vs. mir172ace	-7.35	-12.63 to -2.067	Yes	***	0.0001			mir172d vs. mir172acd	-7.519	-11.65 to -3.386	Yes	****	<0.0001			mir172d vs. mir172acd	-15.65	-25.36 to -5.940	Yes	****	<0.0001
mir172b vs. mir172ade	-13.47	-17.97 to -8.961	Yes	****	<0.0001			mir172d vs. mir172ade	-7.974	-12.11 to -3.840	Yes	****	<0.0001			mir172d vs. mir172ade	-23.83	-33.54 to -14.12	Yes	****	<0.0001
mir172b vs. mir172bde	0.6083	-4.036 to 5.252	No	ns	>0.9999			mir172d vs. mir172cde	-0.9286	-5.685 to 3.828	No	ns	>0.9999			mir172d vs. mir172cde	-0.7857	-11.96 to 10.39	No	ns	>0.9999
mir172b vs. mir172cde	1.333	-3.704 to 6.370	No	ns	>0.9999			mir172d vs. mir172abcd	-12.28	-16.03 to -8.524	Yes	****	<0.0001			mir172d vs. mir172abcd	-44.99	-53.80 to -36.17	Yes	****	<0.0001
mir172b vs. mir172abcd	-30.25	-34.84 to -25.66	Yes	****	<0.0001			mir172d vs. mir172abce	-4.429	-8.495 to -0.3625	Yes	*	0.0173			mir172d vs. mir172abce	-26.12	-37.29 to -14.95	Yes	****	<0.0001
mir172b vs. mir172abce	-18.73	-23.77 to -13.70	Yes	****	<0.0001			mir172d vs. mir172abde	-6.385	-10.08 to -2.695	Yes	****	<0.0001			mir172d vs. mir172abde	-30.76	-39.77 to -21.74	Yes	****	<0.0001
mir172b vs. mir172abde	-25.82	-31.49 to -20.15	Yes	****	<0.0001			mir172d vs. mir172acde	-5.84	-9.680 to -2.001	Yes	****	<0.0001			mir172d vs. mir172acde	-20.47	-30.18 to -10.76	Yes	****	<0.0001
mir172b vs. mir172acde	-12.38	-16.79 to -7.967	Yes	****	<0.0001			mir172d vs. mir172bcde	0.2277	-3.340 to 3.795	No	ns	>0.9999			mir172d vs. mir172bcde	0.6374	-7.914 to 9.189	No	ns	>0.9999
mir172b vs. mir172bcde	1.819	-2.668 to 6.306	No	ns	0.9996			mir172d vs. mir172abcde	-11.99	-15.87 to -8.117	Yes	****	<0.0001			mir172d vs. mir172abcde	-42.29	-51.39 to -33.19	Yes	****	<0.0001
mir172b vs. mir172abcde	-28.54	-33.41 to -23.68	Yes	****	<0.0001			mir172e vs. mir172ab	-2.2	-6.255 to 1.855	No	ns	0.9158			mir172e vs. mir172ab	-21.6	-31.13 to -12.07	Yes	****	<0.0001
mir172c vs. mir172d	0.03896	-5.315 to 5.393	No	ns	>0.9999			mir172e vs. mir172ad	-7.283	-10.56 to -4.008	Yes	****	<0.0001			mir172e vs. mir172ad	-17.05	-25.34 to -8.754	Yes	****	<0.0001
mir172c vs. mir172e	-1.118	-5.824 to 3.587	No	ns	>0.9999			mir172e vs. mir172abc	-2.077	-5.919 to 1.765	No	ns	0.9181			mir172e vs. mir172abc	-14.29	-23.19 to -5.385	Yes	****	<0.0001
mir172c vs. mir172ab	-20.22	-24.92 to -15.51	Yes	****	<0.0001			mir172e vs. mir172abd	-9.375	-12.75 to -5.996	Yes	****	<0.0001			mir172e vs. mir172abd	-33.33	-42.13 to -24.54	Yes	****	<0.0001
mir172c vs. mir172ac	-6.885	-11.02 to -2.753	Yes	****	<0.0001			mir172e vs. mir172acd	-7.091	-11.06 to -3.118	Yes	****	<0.0001			mir172e vs. mir172acd	-14.36	-23.70 to -5.032	Yes	****	<0.0001
mir172c vs. mir172ad	-13.36	-17.92 to -8.807	Yes	****	<0.0001			mir172e vs. mir172ade	-7.545	-11.52 to -3.573	Yes	****	<0.0001			mir172e vs. mir172ade	-22.55	-31.88 to -13.21	Yes	****	<0.0001
mir172c vs. mir172ae	-11.82	-16.37 to -7.262	Yes	****	<0.0001			mir172e vs. mir172cde	-0.5	-5.117 to 4.117	No	ns	>0.9999			mir172e vs. mir172cde	0.5	-10.35 to 11.35	No	ns	>0.9999
mir172c vs. mir172bc	0.5152	-3.616 to 4.647	No	ns	>0.9999			mir172e vs. mir172abcd	-11.85	-15.43 to -8.274	Yes	****	<0.0001			mir172e vs. mir172abcd	-43.7	-52.10 to -35.30	Yes	****	<0.0001
mir172c vs. mir172bd	-0.1039	-4.322 to 4.114	No	ns	>0.9999			mir172e vs. mir172abce	-4	-7.902 to -0.09777	Yes	*	0.0376			mir172e vs. mir172abce	-24.83	-35.68 to -13.99	Yes	****	<0.0001
mir172c vs. mir172be	1.182	-3.700 to 6.064	No	ns	>0.9999			mir172e vs. mir172abde	-5.957	-9.466 to -2.447	Yes	****	<0.0001			mir172e vs. mir172abde	-29.47	-38.08 to -20.86	Yes	****	<0.0001
mir172c vs. mir172cd	-0.08485	-4.216 to 4.047	No	ns	>0.9999			mir172e vs. mir172acde	-5.412	-9.077 to -1.746	Yes	****	<0.0001			mir172e vs. mir172acde	-19.18	-28.51 to -9.850	Yes	****	<0.0001
mir172c vs. mir172ce	1.46	-2.462 to 5.381	No	ns	>0.9999			mir172e vs. mir172bcde	0.6563	-2.723 to 4.036	No	ns	>0.9999			mir172e vs. mir172bcde	1.923	-6.196 to 10.04	No	ns	>0.9999
mir172c vs. mir172de	1.648	-2.483 to 5.780	No	ns	0.9997			mir172e vs. mir172abcde	-11.56	-15.26 to -7.861	Yes	****	<0.0001			mir172e vs. mir172abcde	-41	-49.70 to -32.30	Yes	****	<0.0001
mir172c vs. mir172abc	-16.18	-20.74 to -11.63	Yes	****	<0.0001			mir172ab vs. mir172ad	-5.083	-8.066 to -2.100	Yes	****	<0.0001			mir172ab vs. mir172ad	4.555	-3.104 to 12.21	No	ns	0.8267
mir172c vs. mir172abd	-23.42	-27.55 to -19.29	Yes	****	<0.0001			mir172ab vs. mir172abc	0.1231	-3.473 to 3.719	No	ns	>0.9999			mir172ab vs. mir172abc	7.314	-1.001 to 15.63	No	ns	0.1656
mir172c vs. mir172acd	-7.527	-11.17 to -3.885	Yes	****	<0.0001			mir172ab vs. mir172abd	-7.175	-10.27 to -4.078	Yes	****	<0.0001			mir172ab vs. mir172abd	-11.73	-19.93 to -3.535	Yes	***	0.0001
mir172c vs. mir172ace	-8.568	-13.00 to -4.140	Yes	****	<0.0001			mir172ab vs. mir172acd	-4.891	-8.626 to -1.155	Yes	***	0.0008			mir172ab vs. mir172acd	7.236	-1.538 to 16.01	No	ns	0.2605
mir172c vs. mir172ade	-14.68	-18.15 to -11.22	Yes	****	<0.0001			mir172ab vs. mir172ade	-5.345	-9.081 to -1.610	Yes	***	0.0001			mir172ab vs. mir172ade	-0.9455	-9.720 to 7.829	No	ns	>0.9999
mir172c vs. mir172bde	-0.6098	-4.252 to 3.032	No	ns	>0.9999			mir172ab vs. mir172cde	1.7	-2.715 to 6.115	No	ns	0.9976			mir172ab vs. mir172cde	22.1	11.73 to 32.47	Yes	****	<0.0001
mir172c vs. mir172cde	0.1152	-4.016 to 4.247	No	ns	>0.9999			mir172ab vs. mir172abcd	-9.65	-12.96 to -6.339	Yes	****	<0.0001			mir172ab vs. mir172abcd	-22.1	-29.88 to -14.32	Yes	****	<0.0001
mir172c vs. mir172abcd	-31.47	-35.05 to -27.90	Yes	****	<0.0001			mir172ab vs. mir172abce	-1.8	-5.461 to 1.861	No	ns	0.9649			mir172ab vs. mir172abce	-3.233	-13.60 to 7.137	No	ns	0.9998
mir172c vs. mir172abce	-19.95	-24.08 to -15.82	Yes	****	<0.0001			mir172ab vs. mir172abde	-3.757	-6.995 to -0.5181	Yes	**	0.0068			mir172ab vs. mir172abde	-7.871	-15.87 to 0.1327	No	ns	0.0599
mir172c vs. mir172abde	-27.04	-31.92 to -22.16	Yes	****	<0.0001			mir172ab vs. mir172acde	-3.212	-6.619 to 0.1954	No	ns	0.0919			mir172ab vs. mir172acde	2.418	-6.356 to 11.19	No	ns	>0.9999
mir172c vs. mir172acde	-13.6	-16.93 to -10.26	Yes	****	<0.0001			mir172ab vs. mir172bcde	2.856	-0.2411 to 5.954	No	ns	0.1126			mir172ab vs. mir172bcde	23.52	16.05 to 31.00	Yes	****	<0.0001
mir172c vs. mir172bcde	0.6012	-2.838 to 4.041	No	ns	>0.9999			mir172ab vs. mir172abcde	-9.363	-12.81 to -5.916	Yes	****	<0.0001			mir172ab vs. mir172abcde	-19.4	-27.50 to -11.30	Yes	****	<0.0001
mir172c vs. mir172abcde	-29.76	-33.68 to -25.84	Yes	****	<0.0001			mir172ad vs. mir172abc	5.206	2.520 to 7.891	Yes	****	<0.0001			mir172ad vs. mir172abc	2.76	-4.106 to 9.625	No	ns	0.9958
mir172d vs. mir172e	-1.157	-7.237 to 4.923	No	ns	>0.9999			mir172ad vs. mir172abd	-2.092	-4.060 to -0.1244	Yes	*	0.0239			mir172ad vs. mir172abd	-16.29	-23.01 to -9.563	Yes	****	<0.0001
mir172d vs. mir172ab	-20.26	-26.34 to -14.18	Yes	****	<0.0001			mir172ad vs. mir172acd	0.1917	-2.678 to 3.061	No	ns	>0.9999			mir172ad vs. mir172acd	2.682	-4.734 to 10.10	No	ns	0.9988
mir172d vs. mir172ac	-6.924	-12.57 to -1.276	Yes	**	0.0019			mir172ad vs. mir172ade	-0.2628	-3.132 to 2.607	No	ns	>0.9999			mir172ad vs. mir172ade	-5.5	-12.92 to 1.916	No	ns	0.4555
mir172d vs. mir172ad	-13.4	-19.37 to -7.437	Yes	****	<0.0001			mir172ad vs. mir172cde	6.783	3.072 to 10.49	Yes	****	<0.0001			mir172ad vs. mir172cde	17.55	8.296 to 26.79	Yes	****	<0.0001
mir172d vs. mir172ae	-11.86	-17.82 to -5.892	Yes	****	<0.0001			mir172ad vs. mir172abcd	-4.567	-6.857 to -2.278	Yes	****	<0.0001			mir172ad vs. mir172abcd	-26.65	-32.86 to -20.45	Yes	****	<0.0001
mir172d vs. mir172bc	0.4762	-5.171 to 6.124	No	ns	>0.9999			mir172ad vs. mir172abce	3.283	0.5113 to 6.054	Yes	**	0.0049			mir172ad vs. mir172abce	-7.788	-17.04 to 1.461	No	ns	0.2275
mir172d vs. mir172bd	-0.1429	-5.854 to 5.569	No	ns	>0.9999			mir172ad vs. mir172abde	1.326	-0.8572 to 3.509	No	ns	0.8052			mir172ad vs. mir172abde	-12.43	-18.91 to -5.940	Yes	****	<0.0001
mir172d vs. mir172be	1.143	-5.075 to 7.361	No	ns	>0.9999			mir172ad vs. mir172acde	1.871	-0.5558 to 4.297	No	ns	0.3848			mir172ad vs. mir172acde	-2.136	-9.552 to 5.279	No	ns	>0.9999
mir172d vs. mir172cd	-0.1238	-5.771 to 5.524	No	ns	>0.9999			mir172ad vs. mir172bcde	7.939	5.971 to 9.907	Yes	****	<0.0001			mir172ad vs. mir172bcde	18.97	13.15 to 24.79	Yes	****	<0.0001
mir172d vs. mir172ce	1.421	-4.075 to 6.916	No	ns	>0.9999			mir172ad vs. mir172abcde	-4.28	-6.761 to -1.799	Yes	****	<0.0001			mir172ad vs. mir172abcde	-23.95	-30.55 to -17.36	Yes	****	<0.0001
mir172d vs. mir172de	1.61	-4.038 to 7.257	No	ns	>0.9999			mir172abc vs. mir172abd	-7.298	-10.11 to -4.486	Yes	****	<0.0001			mir172abc vs. mir172abd	-19.05	-26.51 to -11.58	Yes	****	<0.0001
mir172d vs. mir172abc	-16.22	-22.19 to -10.26	Yes	****	<0.0001			mir172abc vs. mir172acd	-5.014	-8.516 to -1.512	Yes	***	0.0001			mir172abc vs. mir172acd	-0.07792	-8.169 to 8.013	No	ns	>0.9999
mir172d vs. mir172abd	-23.46	-29.10 to -17.81	Yes	****	<0.0001			mir172abc vs. mir172ade	-5.469	-8.971 to -1.966	Yes	****	<0.0001			mir172abc vs. mir172ade	-8.26	-16.35 to -0.1684	Yes	*	0.0396
mir172d vs. mir172acd	-7.565	-12.87 to -2.265	Yes	****	<0.0001			mir172abc vs. mir172cde	1.577	-2.643 to 5.796	No	ns	0.9984			mir172abc vs. mir172cde	14.79	4.987 to 24.58	Yes	****	<0.0001
mir172d vs. mir172ace	-8.607	-14.48 to -2.739	Yes	****	<0.0001			mir172abc vs. mir172abcd	-9.773	-12.82 to -6.727	Yes	****	<0.0001			mir172abc vs. mir172abcd	-29.41	-36.41 to -22.42	Yes	****	<0.0001
mir172d vs. mir172ade	-14.72	-19.90 to -9.545	Yes	****	<0.0001			mir172abc vs. mir172abce	-1.923	-5.346 to 1.499	No	ns	0.8885			mir172abc vs. mir172abce	-10.55	-20.35 to -0.7485	Yes	*	0.0205
mir172d vs. mir172bde	-0.6488	-5.949 to 4.651	No	ns	>0.9999			mir172abc vs. mir172abde	-3.88	-6.846 to -0.9131	Yes	***	0.0008			mir172abc vs. mir172abde	-15.18	-22.43 to -7.937	Yes	****	<0.0001
mir172d vs. mir172cde	0.07619	-5.571 to 5.724	No	ns	>0.9999			mir172abc vs. mir172acde	-3.335	-6.485 to -0.1849	Yes	*	0.0253			mir172abc vs. mir172acde	-4.896	-12.99 to 3.195	No	ns	0.8053
mir172d vs. mir172abcd	-31.51	-36.76 to -26.26	Yes	****	<0.0001			mir172abc vs. mir172bcde	2.733	-0.07869 to 5.545	No	ns	0.0678			mir172abc vs. mir172bcde	16.21	9.552 to 22.87	Yes	****	<0.0001
mir172d vs. mir172abce	-19.99	-25.64 to -14.34	Yes	****	<0.0001			mir172abc vs. mir172abcde	-9.486	-12.68 to -6.293	Yes	****	<0.0001			mir172abc vs. mir172abcde	-26.71	-34.06 to -19.36	Yes	****	<0.0001
mir172d vs. mir172abde	-27.08	-33.30 to -20.86	Yes	****	<0.0001			mir172abd vs. mir172acd	2.284	-0.7040 to 5.272	No	ns	0.4012			mir172abd vs. mir172acd	18.97	11.00 to 26.94	Yes	****	<0.0001
mir172d vs. mir172acde	-13.63	-18.73 to -8.538	Yes	****	<0.0001			mir172abd vs. mir172ade	1.83	-1.159 to 4.818	No	ns	0.7947			mir172abd vs. mir172ade	10.79	2.816 to 18.76	Yes	***	0.0004
mir172d vs. mir172bcde	0.5622	-4.601 to 5.725	No	ns	>0.9999			mir172abd vs. mir172cde	8.875	5.072 to 12.68	Yes	****	<0.0001			mir172abd vs. mir172cde	33.83	24.13 to 43.53	Yes	****	<0.0001
mir172d vs. mir172abcde	-29.8	-35.30 to -24.31	Yes	****	<0.0001			mir172abd vs. mir172abcd	-2.475	-4.912 to -0.03806	Yes	*	0.0419			mir172abd vs. mir172abcd	-10.37	-17.23 to -3.507	Yes	****	<0.0001
mir172e vs. mir172ab	-19.1	-24.62 to -13.58	Yes	****	<0.0001			mir172abd vs. mir172abce	5.375	2.481 to 8.269	Yes	****	<0.0001			mir172abd vs. mir172abce	8.5	-1.201 to 18.20	No	ns	0.1707
mir172e vs. mir172ac	-5.767	-10.80 to -0.7296	Yes	**	0.0068			mir172abd vs. mir172abde	3.418	1.081 to 5.756	Yes	****	<0.0001			mir172abd vs. mir172abde	3.863	-3.251 to 10.98	No	ns	0.9122
mir172e vs. mir172ad	-12.25	-17.64 to -6.855	Yes	****	<0.0001			mir172abd vs. mir172acde	3.963	1.397 to 6.529	Yes	****	<0.0001			mir172abd vs. mir172acde	14.15	6.180 to 22.12	Yes	****	<0.0001
mir172e vs. mir172ae	-10.7	-16.09 to -5.309	Yes	****	<0.0001			mir172abd vs. mir172bcde	10.03	7.894 to 12.17	Yes	****	<0.0001			mir172abd vs. mir172bcde	35.26	28.75 to 41.77	Yes	****	<0.0001
mir172e vs. mir172bc	1.633	-3.404 to 6.670	No	ns	>0.9999			mir172abd vs. mir172abcde	-2.188	-4.805 to 0.4302	No	ns	0.2416			mir172abd vs. mir172abcde	-7.667	-14.88 to -0.4492	Yes	*	0.0244
mir172e vs. mir172bd	1.014	-4.094 to 6.123	No	ns	>0.9999			mir172acd vs. mir172ade	-0.4545	-4.100 to 3.191	No	ns	>0.9999			mir172acd vs. mir172ade	-8.182	-16.74 to 0.3812	No	ns	0.0803
mir172e vs. mir172be	2.3	-3.369 to 7.969	No	ns	0.9996			mir172acd vs. mir172cde	6.591	2.252 to 10.93	Yes	****	<0.0001			mir172acd vs. mir172cde	14.86	4.672 to 25.06	Yes	****	<0.0001
mir172e vs. mir172cd	1.033	-4.004 to 6.070	No	ns	>0.9999			mir172acd vs. mir172abcd	-4.759	-7.968 to -1.550	Yes	****	<0.0001			mir172acd vs. mir172abcd	-29.34	-36.87 to -21.80	Yes	****	<0.0001
mir172e vs. mir172ce	2.578	-2.288 to 7.444	No	ns	0.9757			mir172acd vs. mir172abce	3.091	-0.4778 to 6.660	No	ns	0.188			mir172acd vs. mir172abce	-10.47	-20.66 to -0.2776	Yes	*	0.0368
mir172e vs. mir172de	2.767	-2.270 to 7.804	No	ns	0.9623			mir172acd vs. mir172abde	1.134	-2.000 to 4.268	No	ns	0.9989			mir172acd vs. mir172abde	-15.11	-22.88 to -7.336	Yes	****	<0.0001
mir172e vs. mir172abc	-15.06	-20.45 to -9.673	Yes	****	<0.0001			mir172acd vs. mir172acde	1.679	-1.629 to 4.987	No	ns	0.9528			mir172acd vs. mir172acde	-4.818	-13.38 to 3.745	No	ns	0.8837
mir172e vs. mir172abd	-22.3	-27.34 to -17.26	Yes	****	<0.0001			mir172acd vs. mir172bcde	7.747	4.759 to 10.74	Yes	****	<0.0001			mir172acd vs. mir172bcde	16.29	9.064 to 23.51	Yes	****	<0.0001
mir172e vs. mir172acd	-6.408	-11.05 to -1.764	Yes	***	0.0001			mir172acd vs. mir172abcde	-4.472	-7.820 to -1.123	Yes	***	0.0005			mir172acd vs. mir172abcde	-26.64	-34.50 to -18.77	Yes	****	<0.0001
mir172e vs. mir172ace	-7.45	-12.73 to -2.167	Yes	****	<0.0001			mir172ade vs. mir172cde	7.045	2.706 to 11.38	Yes	****	<0.0001			mir172ade vs. mir172cde	23.05	12.85 to 33.24	Yes	****	<0.0001
mir172e vs. mir172ade	-13.57	-18.07 to -9.061	Yes	****	<0.0001			mir172ade vs. mir172abcd	-4.305	-7.514 to -1.095	Yes	***	0.0005			mir172ade vs. mir172abcd	-21.15	-28.69 to -13.62	Yes	****	<0.0001
mir172e vs. mir172bde	0.5083	-4.136 to 5.152	No	ns	>0.9999			mir172ade vs. mir172abce	3.545	-0.02325 to 7.114	No	ns	0.0537			mir172ade vs. mir172abce	-2.288	-12.48 to 7.904	No	ns	>0.9999
mir172e vs. mir172cde	1.233	-3.804 to 6.270	No	ns	>0.9999			mir172ade vs. mir172abde	1.589	-1.545 to 4.723	No	ns	0.9533			mir172ade vs. mir172abde	-6.925	-14.70 to 0.8457	No	ns	0.1495
mir172e vs. mir172abcd	-30.35	-34.94 to -25.76	Yes	****	<0.0001			mir172ade vs. mir172acde	2.134	-1.175 to 5.442	No	ns	0.7182			mir172ade vs. mir172acde	3.364	-5.199 to 11.93	No	ns	0.9968
mir172e vs. mir172abce	-18.83	-23.87 to -13.80	Yes	****	<0.0001			mir172ade vs. mir172bcde	8.202	5.214 to 11.19	Yes	****	<0.0001			mir172ade vs. mir172bcde	24.47	17.25 to 31.69	Yes	****	<0.0001
mir172e vs. mir172abde	-25.92	-31.59 to -20.25	Yes	****	<0.0001			mir172ade vs. mir172abcde	-4.017	-7.366 to -0.6685	Yes	**	0.0039			mir172ade vs. mir172abcde	-18.45	-26.32 to -10.59	Yes	****	<0.0001
mir172e vs. mir172acde	-12.48	-16.89 to -8.067	Yes	****	<0.0001			mir172cde vs. mir172abcd	-11.35	-15.33 to -7.370	Yes	****	<0.0001			mir172cde vs. mir172abcd	-44.2	-53.55 to -34.85	Yes	****	<0.0001
mir172e vs. mir172bcde	1.719	-2.768 to 6.206	No	ns	0.9999			mir172cde vs. mir172abce	-3.5	-7.775 to 0.7747	No	ns	0.2753			mir172cde vs. mir172abce	-25.33	-36.93 to -13.74	Yes	****	<0.0001
mir172e vs. mir172abcde	-28.64	-33.51 to -23.78	Yes	****	<0.0001			mir172cde vs. mir172abde	-5.457	-9.376 to -1.537	Yes	***	0.0002			mir172cde vs. mir172abde	-29.97	-39.51 to -20.43	Yes	****	<0.0001
mir172ab vs. mir172ac	13.33	8.296 to 18.37	Yes	****	<0.0001			mir172cde vs. mir172acde	-4.912	-8.972 to -0.8520	Yes	**	0.0034			mir172cde vs. mir172acde	-19.68	-29.87 to -9.490	Yes	****	<0.0001
mir172ab vs. mir172ad	6.855	1.464 to 12.25	Yes	***	0.0009			mir172cde vs. mir172bcde	1.156	-2.647 to 4.960	No	ns	0.9999			mir172cde vs. mir172bcde	1.423	-7.672 to 10.52	No	ns	>0.9999
mir172ab vs. mir172ae	8.4	3.009 to 13.79	Yes	****	<0.0001			mir172cde vs. mir172abcde	-11.06	-15.16 to -6.970	Yes	****	<0.0001			mir172cde vs. mir172abcde	-41.5	-51.11 to -31.89	Yes	****	<0.0001
mir172ab vs. mir172bc	20.73	15.70 to 25.77	Yes	****	<0.0001			mir172abcd vs. mir172abce	7.85	4.728 to 10.97	Yes	****	<0.0001			mir172abcd vs. mir172abce	18.87	9.519 to 28.21	Yes	****	<0.0001
mir172ab vs. mir172bd	20.11	15.01 to 25.22	Yes	****	<0.0001			mir172abcd vs. mir172abde	5.893	3.280 to 8.507	Yes	****	<0.0001			mir172abcd vs. mir172abde	14.23	7.605 to 20.85	Yes	****	<0.0001
mir172ab vs. mir172be	21.4	15.73 to 27.07	Yes	****	<0.0001			mir172abcd vs. mir172acde	6.438	3.618 to 9.259	Yes	****	<0.0001			mir172abcd vs. mir172acde	24.52	16.98 to 32.06	Yes	****	<0.0001
mir172ab vs. mir172cd	20.13	15.10 to 25.17	Yes	****	<0.0001			mir172abcd vs. mir172bcde	12.51	10.07 to 14.94	Yes	****	<0.0001			mir172abcd vs. mir172bcde	45.62	39.65 to 51.60	Yes	****	<0.0001
mir172ab vs. mir172ce	21.68	16.81 to 26.54	Yes	****	<0.0001			mir172abcd vs. mir172abcde	0.2875	-2.580 to 3.155	No	ns	>0.9999			mir172abcd vs. mir172abcde	2.7	-4.036 to 9.436	No	ns	0.9959
mir172ab vs. mir172de	21.87	16.83 to 26.90	Yes	****	<0.0001			mir172abce vs. mir172abde	-1.957	-5.001 to 1.088	No	ns	0.724			mir172abce vs. mir172abde	-4.637	-14.17 to 4.899	No	ns	0.967
mir172ab vs. mir172abc	4.036	-1.355 to 9.427	No	ns	0.5207			mir172abce vs. mir172acde	-1.412	-4.635 to 1.812	No	ns	0.9893			mir172abce vs. mir172acde	5.652	-4.541 to 15.84	No	ns	0.8962
mir172ab vs. mir172abd	-3.2	-8.237 to 1.837	No	ns	0.8365			mir172abce vs. mir172bcde	4.656	1.762 to 7.550	Yes	****	<0.0001			mir172abce vs. mir172bcde	26.76	17.66 to 35.85	Yes	****	<0.0001
mir172ab vs. mir172acd	12.69	8.048 to 17.34	Yes	****	<0.0001			mir172abce vs. mir172abcde	-7.563	-10.83 to -4.298	Yes	****	<0.0001			mir172abce vs. mir172abcde	-16.17	-25.78 to -6.553	Yes	****	<0.0001
mir172ab vs. mir172ace	11.65	6.367 to 16.93	Yes	****	<0.0001			mir172abde vs. mir172acde	0.5448	-2.190 to 3.279	No	ns	>0.9999			mir172abde vs. mir172acde	10.29	2.518 to 18.06	Yes	***	0.0006
mir172ab vs. mir172ade	5.533	1.028 to 10.04	Yes	**	0.0018			mir172abde vs. mir172bcde	6.613	4.276 to 8.950	Yes	****	<0.0001			mir172abde vs. mir172bcde	31.39	25.13 to 37.66	Yes	****	<0.0001
mir172ab vs. mir172bde	19.61	14.96 to 24.25	Yes	****	<0.0001			mir172abde vs. mir172abcde	-5.606	-8.389 to -2.823	Yes	****	<0.0001			mir172abde vs. mir172abcde	-11.53	-18.52 to -4.534	Yes	****	<0.0001
mir172ab vs. mir172cde	20.33	15.30 to 25.37	Yes	****	<0.0001			mir172acde vs. mir172bcde	6.068	3.502 to 8.634	Yes	****	<0.0001			mir172acde vs. mir172bcde	21.1	13.88 to 28.33	Yes	****	<0.0001
mir172ab vs. mir172abcd	-11.25	-15.84 to -6.663	Yes	****	<0.0001			mir172acde vs. mir172abcde	-6.151	-9.129 to -3.173	Yes	****	<0.0001			mir172acde vs. mir172abcde	-21.82	-29.68 to -13.95	Yes	****	<0.0001
mir172ab vs. mir172abce	0.2667	-4.770 to 5.304	No	ns	>0.9999			mir172bcde vs. mir172abcde	-12.22	-14.84 to -9.601	Yes	****	<0.0001			mir172bcde vs. mir172abcde	-42.92	-49.30 to -36.54	Yes	****	<0.0001
mir172ab vs. mir172abde	-6.822	-12.49 to -1.153	Yes	**	0.0027
mir172ab vs. mir172acde	6.622	2.212 to 11.03	Yes	****	<0.0001			Test details	Mean 1	Mean 2	Mean Diff.	SE of diff.	n1	n2		Test details	Mean 1	Mean 2	Mean Diff.	SE of diff.	n1	n2	q
mir172ab vs. mir172bcde	20.82	16.33 to 25.31	Yes	****	<0.0001			WT vs. mir172a	3.324	5.533	-2.209	0.7381	37	15		WT vs. mir172a	16.12	24.75	-8.63	1.983	25	12	6.154
mir172ab vs. mir172abcde	-9.544	-14.41 to -4.678	Yes	****	<0.0001			WT vs. mir172b	3.324	3	0.3243	0.6242	37	25		WT vs. mir172b	16.12	20.4	-4.28	1.844	25	15	3.282
mir172ac vs. mir172ad	-6.479	-11.38 to -1.581	Yes	***	0.0004			WT vs. mir172c	3.324	4.222	-0.8979	0.8962	37	9		WT vs. mir172c	16.12	19.67	-3.547	2.195	25	9	2.285
mir172ac vs. mir172ae	-4.933	-9.831 to -0.03560	Yes	*	0.0457			WT vs. mir172d	3.324	3.571	-0.2471	0.9938	37	7		WT vs. mir172d	16.12	18.71	-2.594	2.415	25	7	1.519
mir172ac vs. mir172bc	7.4	2.895 to 11.91	Yes	****	<0.0001			WT vs. mir172e	3.324	4	-0.6757	0.9401	37	8		WT vs. mir172e	16.12	20	-3.88	2.294	25	8	2.392
mir172ac vs. mir172bd	6.781	2.196 to 11.37	Yes	****	<0.0001			WT vs. mir172ab	3.324	6.2	-2.876	0.8594	37	10		WT vs. mir172ab	16.12	41.6	-25.48	2.113	25	10	17.05
mir172ac vs. mir172be	8.067	2.864 to 13.27	Yes	****	<0.0001			WT vs. mir172ad	3.324	11.28	-7.958	0.5325	37	46		WT vs. mir172ad	16.12	37.05	-20.93	1.651	25	22	17.93
mir172ac vs. mir172cd	6.8	2.295 to 11.31	Yes	****	<0.0001			WT vs. mir172abc	3.324	6.077	-2.753	0.7774	37	13		WT vs. mir172abc	16.12	34.29	-18.17	1.885	25	14	13.63
mir172ac vs. mir172ce	8.344	4.031 to 12.66	Yes	****	<0.0001			WT vs. mir172abd	3.324	13.38	-10.05	0.5821	37	32		WT vs. mir172abd	16.12	53.33	-37.21	1.844	25	15	28.54
mir172ac vs. mir172de	8.533	4.028 to 13.04	Yes	****	<0.0001			WT vs. mir172acd	3.324	11.09	-7.767	0.828	37	11		WT vs. mir172acd	16.12	34.36	-18.24	2.043	25	11	12.63
mir172ac vs. mir172abc	-9.297	-14.19 to -4.399	Yes	****	<0.0001			WT vs. mir172ade	3.324	11.55	-8.221	0.828	37	11		WT vs. mir172ade	16.12	42.55	-26.43	2.043	25	11	18.29
mir172ac vs. mir172abd	-16.53	-21.04 to -12.03	Yes	****	<0.0001			WT vs. mir172cde	3.324	4.5	-1.176	1.061	37	6		WT vs. mir172cde	16.12	19.5	-3.38	2.567	25	6	1.862
mir172ac vs. mir172acd	-0.6417	-4.703 to 3.419	No	ns	>0.9999			WT vs. mir172abcd	3.324	15.85	-12.53	0.6692	37	20		WT vs. mir172abcd	16.12	63.7	-47.58	1.694	25	20	39.72
mir172ac vs. mir172ace	-1.683	-6.462 to 3.095	No	ns	>0.9999			WT vs. mir172abce	3.324	8	-4.676	0.801	37	12		WT vs. mir172abce	16.12	44.83	-28.71	2.567	25	6	15.82
mir172ac vs. mir172ade	-7.8	-11.70 to -3.898	Yes	****	<0.0001			WT vs. mir172abde	3.324	9.957	-6.632	0.6402	37	23		WT vs. mir172abde	16.12	49.47	-33.35	1.775	25	17	26.57
mir172ac vs. mir172bde	6.275	2.214 to 10.34	Yes	****	<0.0001			WT vs. mir172acde	3.324	9.412	-6.087	0.7065	37	17		WT vs. mir172acde	16.12	39.18	-23.06	2.043	25	11	15.96
mir172ac vs. mir172cde	7	2.495 to 11.51	Yes	****	<0.0001			WT vs. mir172bcde	3.324	3.344	-0.01943	0.5821	37	32		WT vs. mir172bcde	16.12	18.08	-1.957	1.582	25	26	1.75
mir172ac vs. mir172abcd	-24.59	-28.59 to -20.59	Yes	****	<0.0001			WT vs. mir172abcde	3.324	15.56	-12.24	0.7215	37	16		WT vs. mir172abcde	16.12	61	-44.88	1.808	25	16	35.11
mir172ac vs. mir172abce	-13.07	-17.57 to -8.561	Yes	****	<0.0001			mir172a vs. mir172b	5.533	3	2.533	0.7875	15	25		mir172a vs. mir172b	24.75	20.4	4.35	2.187	12	15	2.813
mir172ac vs. mir172abde	-20.16	-25.36 to -14.95	Yes	****	<0.0001			mir172a vs. mir172c	5.533	4.222	1.311	1.017	15	9		mir172a vs. mir172c	24.75	19.67	5.083	2.49	12	9	2.887
mir172ac vs. mir172acde	-6.711	-10.50 to -2.919	Yes	****	<0.0001			mir172a vs. mir172d	5.533	3.571	1.962	1.104	15	7		mir172a vs. mir172d	24.75	18.71	6.036	2.686	12	7	3.178
mir172ac vs. mir172bcde	7.486	3.605 to 11.37	Yes	****	<0.0001			mir172a vs. mir172e	5.533	4	1.533	1.056	15	8		mir172a vs. mir172e	24.75	20	4.75	2.577	12	8	2.606
mir172ac vs. mir172abcde	-22.88	-27.19 to -18.56	Yes	****	<0.0001			mir172a vs. mir172ab	5.533	6.2	-0.6667	0.9844	15	10		mir172a vs. mir172ab	24.75	41.6	-16.85	2.418	12	10	9.855
mir172ad vs. mir172ae	1.545	-3.716 to 6.806	No	ns	>0.9999			mir172a vs. mir172ad	5.533	11.28	-5.749	0.7169	15	46		mir172a vs. mir172ad	24.75	37.05	-12.3	2.027	12	22	8.58
mir172ad vs. mir172bc	13.88	8.981 to 18.78	Yes	****	<0.0001			mir172a vs. mir172abc	5.533	6.077	-0.5436	0.9137	15	13		mir172a vs. mir172abc	24.75	34.29	-9.536	2.222	12	14	6.07
mir172ad vs. mir172bd	13.26	8.289 to 18.23	Yes	****	<0.0001			mir172a vs. mir172abd	5.533	13.38	-7.842	0.7545	15	32		mir172a vs. mir172abd	24.75	53.33	-28.58	2.187	12	15	18.48
mir172ad vs. mir172be	14.55	9.000 to 20.09	Yes	****	<0.0001			mir172a vs. mir172acd	5.533	11.09	-5.558	0.9571	15	11		mir172a vs. mir172acd	24.75	34.36	-9.614	2.357	12	11	5.768
mir172ad vs. mir172cd	13.28	8.381 to 18.18	Yes	****	<0.0001			mir172a vs. mir172ade	5.533	11.55	-6.012	0.9571	15	11		mir172a vs. mir172ade	24.75	42.55	-17.8	2.357	12	11	10.68
mir172ad vs. mir172ce	14.82	10.10 to 19.55	Yes	****	<0.0001			mir172a vs. mir172cde	5.533	4.5	1.033	1.165	15	6		mir172a vs. mir172cde	24.75	19.5	5.25	2.823	12	6	2.63
mir172ad vs. mir172de	15.01	10.11 to 19.91	Yes	****	<0.0001			mir172a vs. mir172abcd	5.533	15.85	-10.32	0.8236	15	20		mir172a vs. mir172abcd	24.75	63.7	-38.95	2.062	12	20	26.71
mir172ad vs. mir172abc	-2.818	-8.079 to 2.443	No	ns	0.9721			mir172a vs. mir172abce	5.533	8	-2.467	0.9338	15	12		mir172a vs. mir172abce	24.75	44.83	-20.08	2.823	12	6	10.06
mir172ad vs. mir172abd	-10.05	-14.95 to -5.157	Yes	****	<0.0001			mir172a vs. mir172abde	5.533	9.957	-4.423	0.8002	15	23		mir172a vs. mir172abde	24.75	49.47	-24.72	2.129	12	17	16.42
mir172ad vs. mir172acd	5.837	1.345 to 10.33	Yes	***	0.0005			mir172a vs. mir172acde	5.533	9.412	-3.878	0.8542	15	17		mir172a vs. mir172acde	24.75	39.18	-14.43	2.357	12	11	8.659
mir172ad vs. mir172ace	4.795	-0.3548 to 9.946	No	ns	0.1115			mir172a vs. mir172bcde	5.533	3.344	2.19	0.7545	15	32		mir172a vs. mir172bcde	24.75	18.08	6.673	1.971	12	26	4.789
mir172ad vs. mir172ade	-1.321	-5.670 to 3.028	No	ns	>0.9999			mir172a vs. mir172abcde	5.533	15.56	-10.03	0.8666	15	16		mir172a vs. mir172abcde	24.75	61	-36.25	2.156	12	16	23.77
mir172ad vs. mir172bde	12.75	8.261 to 17.25	Yes	****	<0.0001			mir172b vs. mir172c	3	4.222	-1.222	0.9373	25	9		mir172b vs. mir172c	20.4	19.67	0.7333	2.381	15	9	0.4356
mir172ad vs. mir172cde	13.48	8.581 to 18.38	Yes	****	<0.0001			mir172b vs. mir172d	3	3.571	-0.5714	1.031	25	7		mir172b vs. mir172d	20.4	18.71	1.686	2.585	15	7	0.9223
mir172ad vs. mir172abcd	-18.11	-22.55 to -13.67	Yes	****	<0.0001			mir172b vs. mir172e	3	4	-1	0.9794	25	8		mir172b vs. mir172e	20.4	20	0.4	2.472	15	8	0.2288
mir172ad vs. mir172abce	-6.588	-11.49 to -1.690	Yes	***	0.0002			mir172b vs. mir172ab	3	6.2	-3.2	0.9022	25	10		mir172b vs. mir172ab	20.4	41.6	-21.2	2.305	15	10	13
mir172ad vs. mir172abde	-13.68	-19.22 to -8.131	Yes	****	<0.0001			mir172b vs. mir172ad	3	11.28	-8.283	0.5991	25	46		mir172b vs. mir172ad	20.4	37.05	-16.65	1.891	15	22	12.45
mir172ad vs. mir172acde	-0.2323	-4.483 to 4.018	No	ns	>0.9999			mir172b vs. mir172abc	3	6.077	-3.077	0.8245	25	13		mir172b vs. mir172abc	20.4	34.29	-13.89	2.098	15	14	9.358
mir172ad vs. mir172bcde	13.96	9.635 to 18.29	Yes	****	<0.0001			mir172b vs. mir172abd	3	13.38	-10.38	0.6436	25	32		mir172b vs. mir172abd	20.4	53.33	-32.93	2.062	15	15	22.59
mir172ad vs. mir172abcde	-16.4	-21.12 to -11.68	Yes	****	<0.0001			mir172b vs. mir172acd	3	11.09	-8.091	0.8724	25	11		mir172b vs. mir172acd	20.4	34.36	-13.96	2.242	15	11	8.81
mir172ae vs. mir172bc	12.33	7.436 to 17.23	Yes	****	<0.0001			mir172b vs. mir172ade	3	11.55	-8.545	0.8724	25	11		mir172b vs. mir172ade	20.4	42.55	-22.15	2.242	15	11	13.97
mir172ae vs. mir172bd	11.71	6.743 to 16.69	Yes	****	<0.0001			mir172b vs. mir172cde	3	4.5	-1.5	1.096	25	6		mir172b vs. mir172cde	20.4	19.5	0.9	2.728	15	6	0.4666
mir172ae vs. mir172be	13	7.454 to 18.55	Yes	****	<0.0001			mir172b vs. mir172abcd	3	15.85	-12.85	0.7234	25	20		mir172b vs. mir172abcd	20.4	63.7	-43.3	1.929	15	20	31.75
mir172ae vs. mir172cd	11.73	6.836 to 16.63	Yes	****	<0.0001			mir172b vs. mir172abce	3	8	-5	0.8468	25	12		mir172b vs. mir172abce	20.4	44.83	-24.43	2.728	15	6	12.67
mir172ae vs. mir172ce	13.28	8.556 to 18.00	Yes	****	<0.0001			mir172b vs. mir172abde	3	9.957	-6.957	0.6967	25	23		mir172b vs. mir172abde	20.4	49.47	-29.07	2	15	17	20.55
mir172ae vs. mir172de	13.47	8.569 to 18.36	Yes	****	<0.0001			mir172b vs. mir172acde	3	9.412	-6.412	0.758	25	17		mir172b vs. mir172acde	20.4	39.18	-18.78	2.242	15	11	11.85
mir172ae vs. mir172abc	-4.364	-9.625 to 0.8974	No	ns	0.2948			mir172b vs. mir172bcde	3	3.344	-0.3438	0.6436	25	32		mir172b vs. mir172bcde	20.4	18.08	2.323	1.831	15	26	1.794
mir172ae vs. mir172abd	-11.6	-16.50 to -6.702	Yes	****	<0.0001			mir172b vs. mir172abcde	3	15.56	-12.56	0.772	25	16		mir172b vs. mir172abcde	20.4	61	-40.6	2.03	15	16	28.29
mir172ae vs. mir172acd	4.292	-0.2008 to 8.784	No	ns	0.0851			mir172c vs. mir172d	4.222	3.571	0.6508	1.215	9	7		mir172c vs. mir172d	19.67	18.71	0.9524	2.846	9	7	0.4733
mir172ae vs. mir172ace	3.25	-1.900 to 8.400	No	ns	0.8456			mir172c vs. mir172e	4.222	4	0.2222	1.172	9	8		mir172c vs. mir172e	19.67	20	-0.3333	2.744	9	8	0.1718
mir172ae vs. mir172ade	-2.867	-7.216 to 1.482	No	ns	0.7806			mir172c vs. mir172ab	4.222	6.2	-1.978	1.108	9	10		mir172c vs. mir172ab	19.67	41.6	-21.93	2.595	9	10	11.95
mir172ae vs. mir172bde	11.21	6.716 to 15.70	Yes	****	<0.0001			mir172c vs. mir172ad	4.222	11.28	-7.06	0.8788	9	46		mir172c vs. mir172ad	19.67	37.05	-17.38	2.234	9	22	11
mir172ae vs. mir172cde	11.93	7.036 to 16.83	Yes	****	<0.0001			mir172c vs. mir172abc	4.222	6.077	-1.855	1.046	9	13		mir172c vs. mir172abc	19.67	34.29	-14.62	2.413	9	14	8.569
mir172ae vs. mir172abcd	-19.65	-24.09 to -15.22	Yes	****	<0.0001			mir172c vs. mir172abd	4.222	13.38	-9.153	0.9098	9	32		mir172c vs. mir172abd	19.67	53.33	-33.67	2.381	9	15	20
mir172ae vs. mir172abce	-8.133	-13.03 to -3.236	Yes	****	<0.0001			mir172c vs. mir172acd	4.222	11.09	-6.869	1.084	9	11		mir172c vs. mir172acd	19.67	34.36	-14.7	2.538	9	11	8.189
mir172ae vs. mir172abde	-15.22	-20.77 to -9.677	Yes	****	<0.0001			mir172c vs. mir172ade	4.222	11.55	-7.323	1.084	9	11		mir172c vs. mir172ade	19.67	42.55	-22.88	2.538	9	11	12.75
mir172ae vs. mir172acde	-1.778	-6.028 to 2.473	No	ns	0.9993			mir172c vs. mir172cde	4.222	4.5	-0.2778	1.271	9	6		mir172c vs. mir172cde	19.67	19.5	0.1667	2.976	9	6	0.0792
mir172ae vs. mir172bcde	12.42	8.089 to 16.75	Yes	****	<0.0001			mir172c vs. mir172abcd	4.222	15.85	-11.63	0.9678	9	20		mir172c vs. mir172abcd	19.67	63.7	-44.03	2.267	9	20	27.47
mir172ae vs. mir172abcde	-17.94	-22.67 to -13.22	Yes	****	<0.0001			mir172c vs. mir172abce	4.222	8	-3.778	1.063	9	12		mir172c vs. mir172abce	19.67	44.83	-25.17	2.976	9	6	11.96
mir172bc vs. mir172bd	-0.619	-5.204 to 3.966	No	ns	>0.9999			mir172c vs. mir172abde	4.222	9.957	-5.734	0.948	9	23		mir172c vs. mir172abde	19.67	49.47	-29.8	2.328	9	17	18.11
mir172bc vs. mir172be	0.6667	-4.536 to 5.869	No	ns	>0.9999			mir172c vs. mir172acde	4.222	9.412	-5.19	0.994	9	17		mir172c vs. mir172acde	19.67	39.18	-19.52	2.538	9	11	10.87
mir172bc vs. mir172cd	-0.6	-5.105 to 3.905	No	ns	>0.9999			mir172c vs. mir172bcde	4.222	3.344	0.8785	0.9098	9	32		mir172c vs. mir172bcde	19.67	18.08	1.59	2.184	9	26	1.029
mir172bc vs. mir172ce	0.9444	-3.369 to 5.258	No	ns	>0.9999			mir172c vs. mir172abcde	4.222	15.56	-11.34	1.005	9	16		mir172c vs. mir172abcde	19.67	61	-41.33	2.353	9	16	24.84
mir172bc vs. mir172de	1.133	-3.372 to 5.639	No	ns	>0.9999			mir172d vs. mir172e	3.571	4	-0.4286	1.248	7	8		mir172d vs. mir172e	18.71	20	-1.286	2.923	7	8	0.6221
mir172bc vs. mir172abc	-16.7	-21.59 to -11.80	Yes	****	<0.0001			mir172d vs. mir172ab	3.571	6.2	-2.629	1.188	7	10		mir172d vs. mir172ab	18.71	41.6	-22.89	2.783	7	10	11.63
mir172bc vs. mir172abd	-23.93	-28.44 to -19.43	Yes	****	<0.0001			mir172d vs. mir172ad	3.571	11.28	-7.711	0.9782	7	46		mir172d vs. mir172ad	18.71	37.05	-18.33	2.451	7	22	10.58
mir172bc vs. mir172acd	-8.042	-12.10 to -3.981	Yes	****	<0.0001			mir172d vs. mir172abc	3.571	6.077	-2.505	1.13	7	13		mir172d vs. mir172abc	18.71	34.29	-15.57	2.614	7	14	8.424
mir172bc vs. mir172ace	-9.083	-13.86 to -4.305	Yes	****	<0.0001			mir172d vs. mir172abd	3.571	13.38	-9.804	1.006	7	32		mir172d vs. mir172abd	18.71	53.33	-34.62	2.585	7	15	18.94
mir172bc vs. mir172ade	-15.2	-19.10 to -11.30	Yes	****	<0.0001			mir172d vs. mir172acd	3.571	11.09	-7.519	1.166	7	11		mir172d vs. mir172acd	18.71	34.36	-15.65	2.73	7	11	8.106
mir172bc vs. mir172bde	-1.125	-5.186 to 2.936	No	ns	>0.9999			mir172d vs. mir172ade	3.571	11.55	-7.974	1.166	7	11		mir172d vs. mir172ade	18.71	42.55	-23.83	2.73	7	11	12.34
mir172bc vs. mir172cde	-0.4	-4.905 to 4.105	No	ns	>0.9999			mir172d vs. mir172cde	3.571	4.5	-0.9286	1.341	7	6		mir172d vs. mir172cde	18.71	19.5	-0.7857	3.142	7	6	0.3537
mir172bc vs. mir172abcd	-31.99	-35.99 to -27.99	Yes	****	<0.0001			mir172d vs. mir172abcd	3.571	15.85	-12.28	1.059	7	20		mir172d vs. mir172abcd	18.71	63.7	-44.99	2.48	7	20	25.65
mir172bc vs. mir172abce	-20.47	-24.97 to -15.96	Yes	****	<0.0001			mir172d vs. mir172abce	3.571	8	-4.429	1.147	7	12		mir172d vs. mir172abce	18.71	44.83	-26.12	3.142	7	6	11.76
mir172bc vs. mir172abde	-27.56	-32.76 to -22.35	Yes	****	<0.0001			mir172d vs. mir172abde	3.571	9.957	-6.385	1.041	7	23		mir172d vs. mir172abde	18.71	49.47	-30.76	2.536	7	17	17.15
mir172bc vs. mir172acde	-14.11	-17.90 to -10.32	Yes	****	<0.0001			mir172d vs. mir172acde	3.571	9.412	-5.84	1.083	7	17		mir172d vs. mir172acde	18.71	39.18	-20.47	2.73	7	11	10.6
mir172bc vs. mir172bcde	0.08602	-3.795 to 3.967	No	ns	>0.9999			mir172d vs. mir172bcde	3.571	3.344	0.2277	1.006	7	32		mir172d vs. mir172bcde	18.71	18.08	0.6374	2.405	7	26	0.3749
mir172bc vs. mir172abcde	-30.28	-34.59 to -25.96	Yes	****	<0.0001			mir172d vs. mir172abcde	3.571	15.56	-11.99	1.093	7	16		mir172d vs. mir172abcde	18.71	61	-42.29	2.559	7	16	23.37
mir172bd vs. mir172be	1.286	-3.986 to 6.557	No	ns	>0.9999			mir172e vs. mir172ab	4	6.2	-2.2	1.144	8	10		mir172e vs. mir172ab	20	41.6	-21.6	2.679	8	10	11.4
mir172bd vs. mir172cd	0.01905	-4.566 to 4.604	No	ns	>0.9999			mir172e vs. mir172ad	4	11.28	-7.283	0.9236	8	46		mir172e vs. mir172ad	20	37.05	-17.05	2.331	8	22	10.34
mir172bd vs. mir172ce	1.563	-2.833 to 5.960	No	ns	>0.9999			mir172e vs. mir172abc	4	6.077	-2.077	1.083	8	13		mir172e vs. mir172abc	20	34.29	-14.29	2.503	8	14	8.072
mir172bd vs. mir172de	1.752	-2.833 to 6.337	No	ns	0.9999			mir172e vs. mir172abd	4	13.38	-9.375	0.9531	8	32		mir172e vs. mir172abd	20	53.33	-33.33	2.472	8	15	19.07
mir172bd vs. mir172abc	-16.08	-21.05 to -11.11	Yes	****	<0.0001			mir172e vs. mir172acd	4	11.09	-7.091	1.12	8	11		mir172e vs. mir172acd	20	34.36	-14.36	2.624	8	11	7.742
mir172bd vs. mir172abd	-23.31	-27.90 to -18.73	Yes	****	<0.0001			mir172e vs. mir172ade	4	11.55	-7.545	1.12	8	11		mir172e vs. mir172ade	20	42.55	-22.55	2.624	8	11	12.15
mir172bd vs. mir172acd	-7.423	-11.57 to -3.273	Yes	****	<0.0001			mir172e vs. mir172cde	4	4.5	-0.5	1.302	8	6		mir172e vs. mir172cde	20	19.5	0.5	3.05	8	6	0.2319
mir172bd vs. mir172ace	-8.464	-13.32 to -3.610	Yes	****	<0.0001			mir172e vs. mir172abcd	4	15.85	-11.85	1.009	8	20		mir172e vs. mir172abcd	20	63.7	-43.7	2.362	8	20	26.16
mir172bd vs. mir172ade	-14.58	-18.57 to -10.59	Yes	****	<0.0001			mir172e vs. mir172abce	4	8	-4	1.101	8	12		mir172e vs. mir172abce	20	44.83	-24.83	3.05	8	6	11.52
mir172bd vs. mir172bde	-0.506	-4.655 to 3.643	No	ns	>0.9999			mir172e vs. mir172abde	4	9.957	-5.957	0.9897	8	23		mir172e vs. mir172abde	20	49.47	-29.47	2.421	8	17	17.21
mir172bd vs. mir172cde	0.219	-4.366 to 4.804	No	ns	>0.9999			mir172e vs. mir172acde	4	9.412	-5.412	1.034	8	17		mir172e vs. mir172acde	20	39.18	-19.18	2.624	8	11	10.34
mir172bd vs. mir172abcd	-31.37	-35.46 to -27.28	Yes	****	<0.0001			mir172e vs. mir172bcde	4	3.344	0.6563	0.9531	8	32		mir172e vs. mir172bcde	20	18.08	1.923	2.283	8	26	1.191
mir172bd vs. mir172abce	-19.85	-24.43 to -15.26	Yes	****	<0.0001			mir172e vs. mir172abcde	4	15.56	-11.56	1.044	8	16		mir172e vs. mir172abcde	20	61	-41	2.445	8	16	23.71
mir172bd vs. mir172abde	-26.94	-32.21 to -21.67	Yes	****	<0.0001			mir172ab vs. mir172ad	6.2	11.28	-5.083	0.8413	10	46		mir172ab vs. mir172ad	41.6	37.05	4.555	2.154	10	22	2.991
mir172bd vs. mir172acde	-13.49	-17.38 to -9.606	Yes	****	<0.0001			mir172ab vs. mir172abc	6.2	6.077	0.1231	1.014	10	13		mir172ab vs. mir172abc	41.6	34.29	7.314	2.338	10	14	4.424
mir172bd vs. mir172bcde	0.7051	-3.268 to 4.678	No	ns	>0.9999			mir172ab vs. mir172abd	6.2	13.38	-7.175	0.8735	10	32		mir172ab vs. mir172abd	41.6	53.33	-11.73	2.305	10	15	7.198
mir172bd vs. mir172abcde	-29.66	-34.06 to -25.26	Yes	****	<0.0001			mir172ab vs. mir172acd	6.2	11.09	-4.891	1.054	10	11		mir172ab vs. mir172acd	41.6	34.36	7.236	2.467	10	11	4.148
mir172be vs. mir172cd	-1.267	-6.469 to 3.936	No	ns	>0.9999			mir172ab vs. mir172ade	6.2	11.55	-5.345	1.054	10	11		mir172ab vs. mir172ade	41.6	42.55	-0.9455	2.467	10	11	0.5419
mir172be vs. mir172ce	0.2778	-4.759 to 5.315	No	ns	>0.9999			mir172ab vs. mir172cde	6.2	4.5	1.7	1.245	10	6		mir172ab vs. mir172cde	41.6	19.5	22.1	2.916	10	6	10.72
mir172be vs. mir172de	0.4667	-4.736 to 5.669	No	ns	>0.9999			mir172ab vs. mir172abcd	6.2	15.85	-9.65	0.9338	10	20		mir172ab vs. mir172abcd	41.6	63.7	-22.1	2.187	10	20	14.29
mir172be vs. mir172abc	-17.36	-22.91 to -11.82	Yes	****	<0.0001			mir172ab vs. mir172abce	6.2	8	-1.8	1.032	10	12		mir172ab vs. mir172abce	41.6	44.83	-3.233	2.916	10	6	1.568
mir172be vs. mir172abd	-24.6	-29.80 to -19.40	Yes	****	<0.0001			mir172ab vs. mir172abde	6.2	9.957	-3.757	0.9133	10	23		mir172ab vs. mir172abde	41.6	49.47	-7.871	2.25	10	17	4.946
mir172be vs. mir172acd	-8.708	-13.53 to -3.886	Yes	****	<0.0001			mir172ab vs. mir172acde	6.2	9.412	-3.212	0.9609	10	17		mir172ab vs. mir172acde	41.6	39.18	2.418	2.467	10	11	1.386
mir172be vs. mir172ace	-9.75	-15.19 to -4.309	Yes	****	<0.0001			mir172ab vs. mir172bcde	6.2	3.344	2.856	0.8735	10	32		mir172ab vs. mir172bcde	41.6	18.08	23.52	2.101	10	26	15.83
mir172be vs. mir172ade	-15.87	-20.56 to -11.18	Yes	****	<0.0001			mir172ab vs. mir172abcde	6.2	15.56	-9.363	0.972	10	16		mir172ab vs. mir172abcde	41.6	61	-19.4	2.276	10	16	12.05
mir172be vs. mir172bde	-1.792	-6.614 to 3.031	No	ns	>0.9999			mir172ad vs. mir172abc	11.28	6.077	5.206	0.7574	46	13		mir172ad vs. mir172abc	37.05	34.29	2.76	1.931	22	14	2.022
mir172be vs. mir172cde	-1.067	-6.269 to 4.136	No	ns	>0.9999			mir172ad vs. mir172abd	11.28	13.38	-2.092	0.555	46	32		mir172ad vs. mir172abd	37.05	53.33	-16.29	1.891	22	15	12.18
mir172be vs. mir172abcd	-32.65	-37.43 to -27.88	Yes	****	<0.0001			mir172ad vs. mir172acd	11.28	11.09	0.1917	0.8093	46	11		mir172ad vs. mir172acd	37.05	34.36	2.682	2.085	22	11	1.819
mir172be vs. mir172abce	-21.13	-26.34 to -15.93	Yes	****	<0.0001			mir172ad vs. mir172ade	11.28	11.55	-0.2628	0.8093	46	11		mir172ad vs. mir172ade	37.05	42.55	-5.5	2.085	22	11	3.73
mir172be vs. mir172abde	-28.22	-34.04 to -22.41	Yes	****	<0.0001			mir172ad vs. mir172cde	11.28	4.5	6.783	1.047	46	6		mir172ad vs. mir172cde	37.05	19.5	17.55	2.601	22	6	9.541
mir172be vs. mir172acde	-14.78	-19.38 to -10.18	Yes	****	<0.0001			mir172ad vs. mir172abcd	11.28	15.85	-4.567	0.6458	46	20		mir172ad vs. mir172abcd	37.05	63.7	-26.65	1.745	22	20	21.61
mir172be vs. mir172bcde	-0.5806	-5.252 to 4.091	No	ns	>0.9999			mir172ad vs. mir172abce	11.28	8	3.283	0.7816	46	12		mir172ad vs. mir172abce	37.05	44.83	-7.788	2.601	22	6	4.235
mir172be vs. mir172abcde	-30.94	-35.98 to -25.91	Yes	****	<0.0001			mir172ad vs. mir172abde	11.28	9.957	1.326	0.6158	46	23		mir172ad vs. mir172abde	37.05	49.47	-12.43	1.824	22	17	9.636
mir172cd vs. mir172ce	1.544	-2.769 to 5.858	No	ns	>0.9999			mir172ad vs. mir172acde	11.28	9.412	1.871	0.6844	46	17		mir172ad vs. mir172acde	37.05	39.18	-2.136	2.085	22	11	1.449
mir172cd vs. mir172de	1.733	-2.772 to 6.239	No	ns	0.9998			mir172ad vs. mir172bcde	11.28	3.344	7.939	0.555	46	32		mir172ad vs. mir172bcde	37.05	18.08	18.97	1.636	22	26	16.4
mir172cd vs. mir172abc	-16.1	-20.99 to -11.20	Yes	****	<0.0001			mir172ad vs. mir172abcde	11.28	15.56	-4.28	0.6998	46	16		mir172ad vs. mir172abcde	37.05	61	-23.95	1.855	22	16	18.26
mir172cd vs. mir172abd	-23.33	-27.84 to -18.83	Yes	****	<0.0001			mir172abc vs. mir172abd	6.077	13.38	-7.298	0.793	13	32		mir172abc vs. mir172abd	34.29	53.33	-19.05	2.098	14	15	12.84
mir172cd vs. mir172acd	-7.442	-11.50 to -3.381	Yes	****	<0.0001			mir172abc vs. mir172acd	6.077	11.09	-5.014	0.9878	13	11		mir172abc vs. mir172acd	34.29	34.36	-0.07792	2.275	14	11	0.04843
mir172cd vs. mir172ace	-8.483	-13.26 to -3.705	Yes	****	<0.0001			mir172abc vs. mir172ade	6.077	11.55	-5.469	0.9878	13	11		mir172abc vs. mir172ade	34.29	42.55	-8.26	2.275	14	11	5.134
mir172cd vs. mir172ade	-14.6	-18.50 to -10.70	Yes	****	<0.0001			mir172abc vs. mir172cde	6.077	4.5	1.577	1.19	13	6		mir172abc vs. mir172cde	34.29	19.5	14.79	2.755	14	6	7.589
mir172cd vs. mir172bde	-0.525	-4.586 to 3.536	No	ns	>0.9999			mir172abc vs. mir172abcd	6.077	15.85	-9.773	0.859	13	20		mir172abc vs. mir172abcd	34.29	63.7	-29.41	1.968	14	20	21.14
mir172cd vs. mir172cde	0.2	-4.305 to 4.705	No	ns	>0.9999			mir172abc vs. mir172abce	6.077	8	-1.923	0.9652	13	12		mir172abc vs. mir172abce	34.29	44.83	-10.55	2.755	14	6	5.413
mir172cd vs. mir172abcd	-31.39	-35.39 to -27.39	Yes	****	<0.0001			mir172abc vs. mir172abde	6.077	9.957	-3.88	0.8367	13	23		mir172abc vs. mir172abde	34.29	49.47	-15.18	2.038	14	17	10.54
mir172cd vs. mir172abce	-19.87	-24.37 to -15.36	Yes	****	<0.0001			mir172abc vs. mir172acde	6.077	9.412	-3.335	0.8884	13	17		mir172abc vs. mir172acde	34.29	39.18	-4.896	2.275	14	11	3.043
mir172cd vs. mir172abde	-26.96	-32.16 to -21.75	Yes	****	<0.0001			mir172abc vs. mir172bcde	6.077	3.344	2.733	0.793	13	32		mir172abc vs. mir172bcde	34.29	18.08	16.21	1.872	14	26	12.25
mir172cd vs. mir172acde	-13.51	-17.30 to -9.719	Yes	****	<0.0001			mir172abc vs. mir172abcde	6.077	15.56	-9.486	0.9003	13	16		mir172abc vs. mir172abcde	34.29	61	-26.71	2.067	14	16	18.28
mir172cd vs. mir172bcde	0.686	-3.195 to 4.567	No	ns	>0.9999			mir172abd vs. mir172acd	13.38	11.09	2.284	0.8427	32	11		mir172abd vs. mir172acd	53.33	34.36	18.97	2.242	15	11	11.97
mir172cd vs. mir172abcde	-29.68	-33.99 to -25.36	Yes	****	<0.0001			mir172abd vs. mir172ade	13.38	11.55	1.83	0.8427	32	11		mir172abd vs. mir172ade	53.33	42.55	10.79	2.242	15	11	6.806
mir172ce vs. mir172de	0.1889	-4.125 to 4.502	No	ns	>0.9999			mir172abd vs. mir172cde	13.38	4.5	8.875	1.073	32	6		mir172abd vs. mir172cde	53.33	19.5	33.83	2.728	15	6	17.54
mir172ce vs. mir172abc	-17.64	-22.36 to -12.92	Yes	****	<0.0001			mir172abd vs. mir172abcd	13.38	15.85	-2.475	0.6873	32	20		mir172abd vs. mir172abcd	53.33	63.7	-10.37	1.929	15	20	7.601
mir172ce vs. mir172abd	-24.88	-29.19 to -20.56	Yes	****	<0.0001			mir172abd vs. mir172abce	13.38	8	5.375	0.8162	32	12		mir172abd vs. mir172abce	53.33	44.83	8.5	2.728	15	6	4.407
mir172ce vs. mir172acd	-8.986	-12.83 to -5.139	Yes	****	<0.0001			mir172abd vs. mir172abde	13.38	9.957	3.418	0.6591	32	23		mir172abd vs. mir172abde	53.33	49.47	3.863	2	15	17	2.731
mir172ce vs. mir172ace	-10.03	-14.63 to -5.430	Yes	****	<0.0001			mir172abd vs. mir172acde	13.38	9.412	3.963	0.7237	32	17		mir172abd vs. mir172acde	53.33	39.18	14.15	2.242	15	11	8.928
mir172ce vs. mir172ade	-16.14	-19.82 to -12.47	Yes	****	<0.0001			mir172abd vs. mir172bcde	13.38	3.344	10.03	0.6028	32	32		mir172abd vs. mir172bcde	53.33	18.08	35.26	1.831	15	26	27.23
mir172ce vs. mir172bde	-2.069	-5.917 to 1.778	No	ns	0.9706			mir172abd vs. mir172abcde	13.38	15.56	-2.188	0.7383	32	16		mir172abd vs. mir172abcde	53.33	61	-7.667	2.03	15	16	5.342
mir172ce vs. mir172cde	-1.344	-5.658 to 2.969	No	ns	>0.9999			mir172acd vs. mir172ade	11.09	11.55	-0.4545	1.028	11	11		mir172acd vs. mir172ade	34.36	42.55	-8.182	2.408	11	11	4.805
mir172ce vs. mir172abcd	-32.93	-36.71 to -29.15	Yes	****	<0.0001			mir172acd vs. mir172cde	11.09	4.5	6.591	1.224	11	6		mir172acd vs. mir172cde	34.36	19.5	14.86	2.866	11	6	7.335
mir172ce vs. mir172abce	-21.41	-25.72 to -17.10	Yes	****	<0.0001			mir172acd vs. mir172abcd	11.09	15.85	-4.759	0.9051	11	20		mir172acd vs. mir172abcd	34.36	63.7	-29.34	2.12	11	20	19.57
mir172ce vs. mir172abde	-28.5	-33.54 to -23.46	Yes	****	<0.0001			mir172acd vs. mir172abce	11.09	8	3.091	1.006	11	12		mir172acd vs. mir172abce	34.36	44.83	-10.47	2.866	11	6	5.166
mir172ce vs. mir172acde	-15.06	-18.62 to -11.49	Yes	****	<0.0001			mir172acd vs. mir172abde	11.09	9.957	1.134	0.8839	11	23		mir172acd vs. mir172abde	34.36	49.47	-15.11	2.185	11	17	9.777
mir172ce vs. mir172bcde	-0.8584	-4.515 to 2.798	No	ns	>0.9999			mir172acd vs. mir172acde	11.09	9.412	1.679	0.933	11	17		mir172acd vs. mir172acde	34.36	39.18	-4.818	2.408	11	11	2.83
mir172ce vs. mir172abcde	-31.22	-35.33 to -27.11	Yes	****	<0.0001			mir172acd vs. mir172bcde	11.09	3.344	7.747	0.8427	11	32		mir172acd vs. mir172bcde	34.36	18.08	16.29	2.031	11	26	11.34
mir172de vs. mir172abc	-17.83	-22.73 to -12.93	Yes	****	<0.0001			mir172acd vs. mir172abcde	11.09	15.56	-4.472	0.9444	11	16		mir172acd vs. mir172abcde	34.36	61	-26.64	2.212	11	16	17.03
mir172de vs. mir172abd	-25.07	-29.57 to -20.56	Yes	****	<0.0001			mir172ade vs. mir172cde	11.55	4.5	7.045	1.224	11	6		mir172ade vs. mir172cde	42.55	19.5	23.05	2.866	11	6	11.37
mir172de vs. mir172acd	-9.175	-13.24 to -5.114	Yes	****	<0.0001			mir172ade vs. mir172abcd	11.55	15.85	-4.305	0.9051	11	20		mir172ade vs. mir172abcd	42.55	63.7	-21.15	2.12	11	20	14.11
mir172de vs. mir172ace	-10.22	-15.00 to -5.438	Yes	****	<0.0001			mir172ade vs. mir172abce	11.55	8	3.545	1.006	11	12		mir172ade vs. mir172abce	42.55	44.83	-2.288	2.866	11	6	1.129
mir172de vs. mir172ade	-16.33	-20.24 to -12.43	Yes	****	<0.0001			mir172ade vs. mir172abde	11.55	9.957	1.589	0.8839	11	23		mir172ade vs. mir172abde	42.55	49.47	-6.925	2.185	11	17	4.482
mir172de vs. mir172bde	-2.258	-6.319 to 1.803	No	ns	0.9564			mir172ade vs. mir172acde	11.55	9.412	2.134	0.933	11	17		mir172ade vs. mir172acde	42.55	39.18	3.364	2.408	11	11	1.976
mir172de vs. mir172cde	-1.533	-6.039 to 2.972	No	ns	>0.9999			mir172ade vs. mir172bcde	11.55	3.344	8.202	0.8427	11	32		mir172ade vs. mir172bcde	42.55	18.08	24.47	2.031	11	26	17.04
mir172de vs. mir172abcd	-33.12	-37.12 to -29.12	Yes	****	<0.0001			mir172ade vs. mir172abcde	11.55	15.56	-4.017	0.9444	11	16		mir172ade vs. mir172abcde	42.55	61	-18.45	2.212	11	16	11.8
mir172de vs. mir172abce	-21.6	-26.11 to -17.09	Yes	****	<0.0001			mir172cde vs. mir172abcd	4.5	15.85	-11.35	1.122	6	20		mir172cde vs. mir172abcd	19.5	63.7	-44.2	2.629	6	20	23.78
mir172de vs. mir172abde	-28.69	-33.89 to -23.49	Yes	****	<0.0001			mir172cde vs. mir172abce	4.5	8	-3.5	1.206	6	12		mir172cde vs. mir172abce	19.5	44.83	-25.33	3.26	6	6	10.99
mir172de vs. mir172acde	-15.24	-19.04 to -11.45	Yes	****	<0.0001			mir172cde vs. mir172abde	4.5	9.957	-5.457	1.105	6	23		mir172cde vs. mir172abde	19.5	49.47	-29.97	2.682	6	17	15.81
mir172de vs. mir172bcde	-1.047	-4.928 to 2.833	No	ns	>0.9999			mir172cde vs. mir172acde	4.5	9.412	-4.912	1.145	6	17		mir172cde vs. mir172acde	19.5	39.18	-19.68	2.866	6	11	9.712
mir172de vs. mir172abcde	-31.41	-35.72 to -27.10	Yes	****	<0.0001			mir172cde vs. mir172bcde	4.5	3.344	1.156	1.073	6	32		mir172cde vs. mir172bcde	19.5	18.08	1.423	2.558	6	26	0.7869
mir172abc vs. mir172abd	-7.236	-12.13 to -2.339	Yes	****	<0.0001			mir172cde vs. mir172abcde	4.5	15.56	-11.06	1.154	6	16		mir172cde vs. mir172abcde	19.5	61	-41.5	2.703	6	16	21.71
mir172abc vs. mir172acd	8.655	4.163 to 13.15	Yes	****	<0.0001			mir172abcd vs. mir172abce	15.85	8	7.85	0.8804	20	12		mir172abcd vs. mir172abce	63.7	44.83	18.87	2.629	20	6	10.15
mir172abc vs. mir172ace	7.614	2.463 to 12.76	Yes	****	<0.0001			mir172abcd vs. mir172abde	15.85	9.957	5.893	0.7372	20	23		mir172abcd vs. mir172abde	63.7	49.47	14.23	1.863	20	17	10.8
mir172abc vs. mir172ade	1.497	-2.852 to 5.846	No	ns	>0.9999			mir172abcd vs. mir172acde	15.85	9.412	6.438	0.7954	20	17		mir172abcd vs. mir172acde	63.7	39.18	24.52	2.12	20	11	16.36
mir172abc vs. mir172bde	15.57	11.08 to 20.06	Yes	****	<0.0001			mir172abcd vs. mir172bcde	15.85	3.344	12.51	0.6873	20	32		mir172abcd vs. mir172bcde	63.7	18.08	45.62	1.68	20	26	38.42
mir172abc vs. mir172cde	16.3	11.40 to 21.19	Yes	****	<0.0001			mir172abcd vs. mir172abcde	15.85	15.56	0.2875	0.8087	20	16		mir172abcd vs. mir172abcde	63.7	61	2.7	1.894	20	16	2.016
mir172abc vs. mir172abcd	-15.29	-19.73 to -10.85	Yes	****	<0.0001			mir172abce vs. mir172abde	8	9.957	-1.957	0.8586	12	23		mir172abce vs. mir172abde	44.83	49.47	-4.637	2.682	6	17	2.446
mir172abc vs. mir172abce	-3.77	-8.667 to 1.128	No	ns	0.4575			mir172abce vs. mir172acde	8	9.412	-1.412	0.9091	12	17		mir172abce vs. mir172acde	44.83	39.18	5.652	2.866	6	11	2.789
mir172abc vs. mir172abde	-10.86	-16.40 to -5.313	Yes	****	<0.0001			mir172abce vs. mir172bcde	8	3.344	4.656	0.8162	12	32		mir172abce vs. mir172bcde	44.83	18.08	26.76	2.558	6	26	14.79
mir172abc vs. mir172acde	2.586	-1.665 to 6.836	No	ns	0.8889			mir172abce vs. mir172abcde	8	15.56	-7.563	0.9208	12	16		mir172abce vs. mir172abcde	44.83	61	-16.17	2.703	6	16	8.458
mir172abc vs. mir172bcde	16.78	12.45 to 21.11	Yes	****	<0.0001			mir172abde vs. mir172acde	9.957	9.412	0.5448	0.7712	23	17		mir172abde vs. mir172acde	49.47	39.18	10.29	2.185	17	11	6.659
mir172abc vs. mir172abcde	-13.58	-18.30 to -8.859	Yes	****	<0.0001			mir172abde vs. mir172bcde	9.957	3.344	6.613	0.6591	23	32		mir172abde vs. mir172bcde	49.47	18.08	31.39	1.761	17	26	25.21
mir172abd vs. mir172acd	15.89	11.83 to 19.95	Yes	****	<0.0001			mir172abde vs. mir172abcde	9.957	15.56	-5.606	0.7849	23	16		mir172abde vs. mir172abcde	49.47	61	-11.53	1.967	17	16	8.29
mir172abd vs. mir172ace	14.85	10.07 to 19.63	Yes	****	<0.0001			mir172acde vs. mir172bcde	9.412	3.344	6.068	0.7237	17	32		mir172acde vs. mir172bcde	39.18	18.08	21.1	2.031	11	26	14.69
mir172abd vs. mir172ade	8.733	4.832 to 12.64	Yes	****	<0.0001			mir172acde vs. mir172abcde	9.412	15.56	-6.151	0.8399	17	16		mir172acde vs. mir172abcde	39.18	61	-21.82	2.212	11	16	13.95
mir172abd vs. mir172bde	22.81	18.75 to 26.87	Yes	****	<0.0001			mir172bcde vs. mir172abcde	3.344	15.56	-12.22	0.7383	32	16		mir172bcde vs. mir172abcde	18.08	61	-42.92	1.794	26	16	33.83
mir172abd vs. mir172cde	23.53	19.03 to 28.04	Yes	****	<0.0001
mir172abd vs. mir172abcd	-8.054	-12.05 to -4.053	Yes	****	<0.0001
mir172abd vs. mir172abce	3.467	-1.039 to 7.972	No	ns	0.4582
mir172abd vs. mir172abde	-3.622	-8.824 to 1.580	No	ns	0.6793
mir172abd vs. mir172acde	9.822	6.030 to 13.61	Yes	****	<0.0001
mir172abd vs. mir172bcde	24.02	20.14 to 27.90	Yes	****	<0.0001
mir172abd vs. mir172abcde	-6.344	-10.66 to -2.031	Yes	****	<0.0001
mir172acd vs. mir172ace	-1.042	-5.404 to 3.321	No	ns	>0.9999
mir172acd vs. mir172ade	-7.158	-10.54 to -3.779	Yes	****	<0.0001
mir172acd vs. mir172bde	6.917	3.355 to 10.48	Yes	****	<0.0001
mir172acd vs. mir172cde	7.642	3.581 to 11.70	Yes	****	<0.0001
mir172acd vs. mir172abcd	-23.95	-27.44 to -20.45	Yes	****	<0.0001
mir172acd vs. mir172abce	-12.43	-16.49 to -8.364	Yes	****	<0.0001
mir172acd vs. mir172abde	-19.51	-24.34 to -14.69	Yes	****	<0.0001
mir172acd vs. mir172acde	-6.069	-9.321 to -2.818	Yes	****	<0.0001
mir172acd vs. mir172bcde	8.128	4.773 to 11.48	Yes	****	<0.0001
mir172acd vs. mir172abcde	-22.24	-26.08 to -18.39	Yes	****	<0.0001
mir172ace vs. mir172ade	-6.117	-10.33 to -1.902	Yes	****	<0.0001
mir172ace vs. mir172bde	7.958	3.596 to 12.32	Yes	****	<0.0001
mir172ace vs. mir172cde	8.683	3.905 to 13.46	Yes	****	<0.0001
mir172ace vs. mir172abcd	-22.9	-27.21 to -18.60	Yes	****	<0.0001
mir172ace vs. mir172abce	-11.38	-16.16 to -6.605	Yes	****	<0.0001
mir172ace vs. mir172abde	-18.47	-23.91 to -13.03	Yes	****	<0.0001
mir172ace vs. mir172acde	-5.028	-9.141 to -0.9151	Yes	**	0.002
mir172ace vs. mir172bcde	9.169	4.975 to 13.36	Yes	****	<0.0001
mir172ace vs. mir172abcde	-21.19	-25.79 to -16.60	Yes	****	<0.0001
mir172ade vs. mir172bde	14.08	10.70 to 17.45	Yes	****	<0.0001
mir172ade vs. mir172cde	14.8	10.90 to 18.70	Yes	****	<0.0001
mir172ade vs. mir172abcd	-16.79	-20.09 to -13.48	Yes	****	<0.0001
mir172ade vs. mir172abce	-5.267	-9.168 to -1.365	Yes	***	0.0002
mir172ade vs. mir172abde	-12.36	-17.04 to -7.666	Yes	****	<0.0001
mir172ade vs. mir172acde	1.089	-1.961 to 4.139	No	ns	>0.9999
mir172ade vs. mir172bcde	15.29	12.13 to 18.45	Yes	****	<0.0001
mir172ade vs. mir172abcde	-15.08	-18.76 to -11.40	Yes	****	<0.0001
mir172bde vs. mir172cde	0.725	-3.336 to 4.786	No	ns	>0.9999
mir172bde vs. mir172abcd	-30.86	-34.35 to -27.37	Yes	****	<0.0001
mir172bde vs. mir172abce	-19.34	-23.40 to -15.28	Yes	****	<0.0001
mir172bde vs. mir172abde	-26.43	-31.25 to -21.61	Yes	****	<0.0001
mir172bde vs. mir172acde	-12.99	-16.24 to -9.735	Yes	****	<0.0001
mir172bde vs. mir172bcde	1.211	-2.144 to 4.566	No	ns	>0.9999
mir172bde vs. mir172abcde	-29.15	-33.00 to -25.31	Yes	****	<0.0001
mir172cde vs. mir172abcd	-31.59	-35.59 to -27.59	Yes	****	<0.0001
mir172cde vs. mir172abce	-20.07	-24.57 to -15.56	Yes	****	<0.0001
mir172cde vs. mir172abde	-27.16	-32.36 to -21.95	Yes	****	<0.0001
mir172cde vs. mir172acde	-13.71	-17.50 to -9.919	Yes	****	<0.0001
mir172cde vs. mir172bcde	0.486	-3.395 to 4.367	No	ns	>0.9999
mir172cde vs. mir172abcde	-29.88	-34.19 to -25.56	Yes	****	<0.0001
mir172abcd vs. mir172abce	11.52	7.520 to 15.52	Yes	****	<0.0001
mir172abcd vs. mir172abde	4.432	-0.3401 to 9.203	No	ns	0.1144
mir172abcd vs. mir172acde	17.88	14.70 to 21.05	Yes	****	<0.0001
mir172abcd vs. mir172bcde	32.07	28.79 to 35.35	Yes	****	<0.0001
mir172abcd vs. mir172abcde	1.709	-2.074 to 5.493	No	ns	0.9975
mir172abce vs. mir172abde	-7.089	-12.29 to -1.887	Yes	***	0.0002
mir172abce vs. mir172acde	6.356	2.564 to 10.15	Yes	****	<0.0001
mir172abce vs. mir172bcde	20.55	16.67 to 24.43	Yes	****	<0.0001
mir172abce vs. mir172abcde	-9.811	-14.12 to -5.498	Yes	****	<0.0001
mir172abde vs. mir172acde	13.44	8.846 to 18.04	Yes	****	<0.0001
mir172abde vs. mir172bcde	27.64	22.97 to 32.31	Yes	****	<0.0001
mir172abde vs. mir172abcde	-2.722	-7.759 to 2.315	No	ns	0.9689
mir172acde vs. mir172bcde	14.2	11.17 to 17.22	Yes	****	<0.0001
mir172acde vs. mir172abcde	-16.17	-19.73 to -12.60	Yes	****	<0.0001
mir172bcde vs. mir172abcde	-30.36	-34.02 to -26.71	Yes	****	<0.0001
Test details	Mean 1	Mean 2	Mean Diff.	SE of diff.	n1	n2	q	DF
WT vs. mir172a	12.6	21.32	-8.72	0.9292	25	25	13.27	469
WT vs. mir172b	12.6	16.4	-3.8	1.229	25	10	4.372	469
WT vs. mir172c	12.6	15.18	-2.582	0.9604	25	22	3.802	469
WT vs. mir172d	12.6	15.14	-2.543	1.405	25	7	2.56	469
WT vs. mir172e	12.6	16.3	-3.7	1.229	25	10	4.257	469
WT vs. mir172ab	12.6	35.4	-22.8	1.229	25	10	26.23	469
WT vs. mir172ac	12.6	22.07	-9.467	1.073	25	15	12.48	469
WT vs. mir172ad	12.6	28.55	-15.95	1.189	25	11	18.97	469
WT vs. mir172ae	12.6	27	-14.4	1.189	25	11	17.13	469
WT vs. mir172bc	12.6	14.67	-2.067	1.073	25	15	2.724	469
WT vs. mir172bd	12.6	15.29	-2.686	1.097	25	14	3.463	469
WT vs. mir172be	12.6	14	-1.4	1.277	25	9	1.55	469
WT vs. mir172cd	12.6	15.27	-2.667	1.073	25	15	3.515	469
WT vs. mir172ce	12.6	13.72	-1.122	1.016	25	18	1.563	469
WT vs. mir172de	12.6	13.53	-0.9333	1.073	25	15	1.23	469
WT vs. mir172abc	12.6	31.36	-18.76	1.189	25	11	22.32	469
WT vs. mir172abd	12.6	38.6	-26	1.073	25	15	34.27	469
WT vs. mir172acd	12.6	22.71	-10.11	0.9389	25	24	15.23	469
WT vs. mir172ace	12.6	23.75	-11.15	1.154	25	12	13.67	469
WT vs. mir172ade	12.6	29.87	-17.27	0.8897	25	30	27.45	469
WT vs. mir172bde	12.6	15.79	-3.192	0.9389	25	24	4.808	469
WT vs. mir172cde	12.6	15.07	-2.467	1.073	25	15	3.251	469
WT vs. mir172abcd	12.6	46.65	-34.05	0.9203	25	26	52.33	469
WT vs. mir172abce	12.6	35.13	-22.53	1.073	25	15	29.7	469
WT vs. mir172abde	12.6	42.22	-29.62	1.277	25	9	32.8	469
WT vs. mir172acde	12.6	28.78	-16.18	0.8553	25	36	26.75	469
WT vs. mir172bcde	12.6	14.58	-1.981	0.8831	25	31	3.172	469
WT vs. mir172abcde	12.6	44.94	-32.34	1.016	25	18	45.04	469
mir172a vs. mir172b	21.32	16.4	4.92	1.229	25	10	5.66	469
mir172a vs. mir172c	21.32	15.18	6.138	0.9604	25	22	9.039	469
mir172a vs. mir172d	21.32	15.14	6.177	1.405	25	7	6.218	469
mir172a vs. mir172e	21.32	16.3	5.02	1.229	25	10	5.775	469
mir172a vs. mir172ab	21.32	35.4	-14.08	1.229	25	10	16.2	469
mir172a vs. mir172ac	21.32	22.07	-0.7467	1.073	25	15	0.9841	469
mir172a vs. mir172ad	21.32	28.55	-7.225	1.189	25	11	8.596	469
mir172a vs. mir172ae	21.32	27	-5.68	1.189	25	11	6.758	469
mir172a vs. mir172bc	21.32	14.67	6.653	1.073	25	15	8.769	469
mir172a vs. mir172bd	21.32	15.29	6.034	1.097	25	14	7.781	469
mir172a vs. mir172be	21.32	14	7.32	1.277	25	9	8.106	469
mir172a vs. mir172cd	21.32	15.27	6.053	1.073	25	15	7.978	469
mir172a vs. mir172ce	21.32	13.72	7.598	1.016	25	18	10.58	469
mir172a vs. mir172de	21.32	13.53	7.787	1.073	25	15	10.26	469
mir172a vs. mir172abc	21.32	31.36	-10.04	1.189	25	11	11.95	469
mir172a vs. mir172abd	21.32	38.6	-17.28	1.073	25	15	22.78	469
mir172a vs. mir172acd	21.32	22.71	-1.388	0.9389	25	24	2.091	469
mir172a vs. mir172ace	21.32	23.75	-2.43	1.154	25	12	2.979	469
mir172a vs. mir172ade	21.32	29.87	-8.547	0.8897	25	30	13.59	469
mir172a vs. mir172bde	21.32	15.79	5.528	0.9389	25	24	8.327	469
mir172a vs. mir172cde	21.32	15.07	6.253	1.073	25	15	8.242	469
mir172a vs. mir172abcd	21.32	46.65	-25.33	0.9203	25	26	38.93	469
mir172a vs. mir172abce	21.32	35.13	-13.81	1.073	25	15	18.21	469
mir172a vs. mir172abde	21.32	42.22	-20.9	1.277	25	9	23.15	469
mir172a vs. mir172acde	21.32	28.78	-7.458	0.8553	25	36	12.33	469
mir172a vs. mir172bcde	21.32	14.58	6.739	0.8831	25	31	10.79	469
mir172a vs. mir172abcde	21.32	44.94	-23.62	1.016	25	18	32.9	469
mir172b vs. mir172c	16.4	15.18	1.218	1.253	10	22	1.375	469
mir172b vs. mir172d	16.4	15.14	1.257	1.619	10	7	1.098	469
mir172b vs. mir172e	16.4	16.3	0.1	1.469	10	10	0.09625	469
mir172b vs. mir172ab	16.4	35.4	-19	1.469	10	10	18.29	469
mir172b vs. mir172ac	16.4	22.07	-5.667	1.341	10	15	5.975	469
mir172b vs. mir172ad	16.4	28.55	-12.15	1.435	10	11	11.97	469
mir172b vs. mir172ae	16.4	27	-10.6	1.435	10	11	10.44	469
mir172b vs. mir172bc	16.4	14.67	1.733	1.341	10	15	1.828	469
mir172b vs. mir172bd	16.4	15.29	1.114	1.36	10	14	1.158	469
mir172b vs. mir172be	16.4	14	2.4	1.51	10	9	2.248	469
mir172b vs. mir172cd	16.4	15.27	1.133	1.341	10	15	1.195	469
mir172b vs. mir172ce	16.4	13.72	2.678	1.296	10	18	2.923	469
mir172b vs. mir172de	16.4	13.53	2.867	1.341	10	15	3.023	469
mir172b vs. mir172abc	16.4	31.36	-14.96	1.435	10	11	14.74	469
mir172b vs. mir172abd	16.4	38.6	-22.2	1.341	10	15	23.41	469
mir172b vs. mir172acd	16.4	22.71	-6.308	1.237	10	24	7.215	469
mir172b vs. mir172ace	16.4	23.75	-7.35	1.407	10	12	7.389	469
mir172b vs. mir172ade	16.4	29.87	-13.47	1.2	10	30	15.88	469
mir172b vs. mir172bde	16.4	15.79	0.6083	1.237	10	24	0.6957	469
mir172b vs. mir172cde	16.4	15.07	1.333	1.341	10	15	1.406	469
mir172b vs. mir172abcd	16.4	46.65	-30.25	1.222	10	26	35	469
mir172b vs. mir172abce	16.4	35.13	-18.73	1.341	10	15	19.75	469
mir172b vs. mir172abde	16.4	42.22	-25.82	1.51	10	9	24.19	469
mir172b vs. mir172acde	16.4	28.78	-12.38	1.174	10	36	14.91	469
mir172b vs. mir172bcde	16.4	14.58	1.819	1.195	10	31	2.153	469
mir172b vs. mir172abcde	16.4	44.94	-28.54	1.296	10	18	31.15	469
mir172c vs. mir172d	15.18	15.14	0.03896	1.426	22	7	0.03865	469
mir172c vs. mir172e	15.18	16.3	-1.118	1.253	22	10	1.262	469
mir172c vs. mir172ab	15.18	35.4	-20.22	1.253	22	10	22.82	469
mir172c vs. mir172ac	15.18	22.07	-6.885	1.1	22	15	8.851	469
mir172c vs. mir172ad	15.18	28.55	-13.36	1.213	22	11	15.58	469
mir172c vs. mir172ae	15.18	27	-11.82	1.213	22	11	13.78	469
mir172c vs. mir172bc	15.18	14.67	0.5152	1.1	22	15	0.6623	469
mir172c vs. mir172bd	15.18	15.29	-0.1039	1.123	22	14	0.1308	469
mir172c vs. mir172be	15.18	14	1.182	1.3	22	9	1.286	469
mir172c vs. mir172cd	15.18	15.27	-0.08485	1.1	22	15	0.1091	469
mir172c vs. mir172ce	15.18	13.72	1.46	1.044	22	18	1.977	469
mir172c vs. mir172de	15.18	13.53	1.648	1.1	22	15	2.119	469
mir172c vs. mir172abc	15.18	31.36	-16.18	1.213	22	11	18.86	469
mir172c vs. mir172abd	15.18	38.6	-23.42	1.1	22	15	30.11	469
mir172c vs. mir172acd	15.18	22.71	-7.527	0.9697	22	24	10.98	469
mir172c vs. mir172ace	15.18	23.75	-8.568	1.179	22	12	10.28	469
mir172c vs. mir172ade	15.18	29.87	-14.68	0.9222	22	30	22.52	469
mir172c vs. mir172bde	15.18	15.79	-0.6098	0.9697	22	24	0.8894	469
mir172c vs. mir172cde	15.18	15.07	0.1152	1.1	22	15	0.148	469
mir172c vs. mir172abcd	15.18	46.65	-31.47	0.9517	22	26	46.77	469
mir172c vs. mir172abce	15.18	35.13	-19.95	1.1	22	15	25.65	469
mir172c vs. mir172abde	15.18	42.22	-27.04	1.3	22	9	29.42	469
mir172c vs. mir172acde	15.18	28.78	-13.6	0.8891	22	36	21.63	469
mir172c vs. mir172bcde	15.18	14.58	0.6012	0.9159	22	31	0.9283	469
mir172c vs. mir172abcde	15.18	44.94	-29.76	1.044	22	18	40.31	469
mir172d vs. mir172e	15.14	16.3	-1.157	1.619	7	10	1.011	469
mir172d vs. mir172ab	15.14	35.4	-20.26	1.619	7	10	17.69	469
mir172d vs. mir172ac	15.14	22.07	-6.924	1.504	7	15	6.511	469
mir172d vs. mir172ad	15.14	28.55	-13.4	1.588	7	11	11.93	469
mir172d vs. mir172ae	15.14	27	-11.86	1.588	7	11	10.56	469
mir172d vs. mir172bc	15.14	14.67	0.4762	1.504	7	15	0.4478	469
mir172d vs. mir172bd	15.14	15.29	-0.1429	1.521	7	14	0.1328	469
mir172d vs. mir172be	15.14	14	1.143	1.656	7	9	0.9762	469
mir172d vs. mir172cd	15.14	15.27	-0.1238	1.504	7	15	0.1164	469
mir172d vs. mir172ce	15.14	13.72	1.421	1.463	7	18	1.373	469
mir172d vs. mir172de	15.14	13.53	1.61	1.504	7	15	1.514	469
mir172d vs. mir172abc	15.14	31.36	-16.22	1.588	7	11	14.44	469
mir172d vs. mir172abd	15.14	38.6	-23.46	1.504	7	15	22.06	469
mir172d vs. mir172acd	15.14	22.71	-7.565	1.411	7	24	7.581	469
mir172d vs. mir172ace	15.14	23.75	-8.607	1.563	7	12	7.79	469
mir172d vs. mir172ade	15.14	29.87	-14.72	1.379	7	30	15.1	469
mir172d vs. mir172bde	15.14	15.79	-0.6488	1.411	7	24	0.6502	469
mir172d vs. mir172cde	15.14	15.07	0.07619	1.504	7	15	0.07165	469
mir172d vs. mir172abcd	15.14	46.65	-31.51	1.399	7	26	31.85	469
mir172d vs. mir172abce	15.14	35.13	-19.99	1.504	7	15	18.8	469
mir172d vs. mir172abde	15.14	42.22	-27.08	1.656	7	9	23.13	469
mir172d vs. mir172acde	15.14	28.78	-13.63	1.357	7	36	14.21	469
mir172d vs. mir172bcde	15.14	14.58	0.5622	1.375	7	31	0.5783	469
mir172d vs. mir172abcde	15.14	44.94	-29.8	1.463	7	18	28.8	469
mir172e vs. mir172ab	16.3	35.4	-19.1	1.469	10	10	18.38	469
mir172e vs. mir172ac	16.3	22.07	-5.767	1.341	10	15	6.08	469
mir172e vs. mir172ad	16.3	28.55	-12.25	1.435	10	11	12.06	469
mir172e vs. mir172ae	16.3	27	-10.7	1.435	10	11	10.54	469
mir172e vs. mir172bc	16.3	14.67	1.633	1.341	10	15	1.722	469
mir172e vs. mir172bd	16.3	15.29	1.014	1.36	10	14	1.055	469
mir172e vs. mir172be	16.3	14	2.3	1.51	10	9	2.155	469
mir172e vs. mir172cd	16.3	15.27	1.033	1.341	10	15	1.09	469
mir172e vs. mir172ce	16.3	13.72	2.578	1.296	10	18	2.813	469
mir172e vs. mir172de	16.3	13.53	2.767	1.341	10	15	2.917	469
mir172e vs. mir172abc	16.3	31.36	-15.06	1.435	10	11	14.84	469
mir172e vs. mir172abd	16.3	38.6	-22.3	1.341	10	15	23.51	469
mir172e vs. mir172acd	16.3	22.71	-6.408	1.237	10	24	7.329	469
mir172e vs. mir172ace	16.3	23.75	-7.45	1.407	10	12	7.49	469
mir172e vs. mir172ade	16.3	29.87	-13.57	1.2	10	30	15.99	469
mir172e vs. mir172bde	16.3	15.79	0.5083	1.237	10	24	0.5814	469
mir172e vs. mir172cde	16.3	15.07	1.233	1.341	10	15	1.3	469
mir172e vs. mir172abcd	16.3	46.65	-30.35	1.222	10	26	35.11	469
mir172e vs. mir172abce	16.3	35.13	-18.83	1.341	10	15	19.86	469
mir172e vs. mir172abde	16.3	42.22	-25.92	1.51	10	9	24.29	469
mir172e vs. mir172acde	16.3	28.78	-12.48	1.174	10	36	15.03	469
mir172e vs. mir172bcde	16.3	14.58	1.719	1.195	10	31	2.035	469
mir172e vs. mir172abcde	16.3	44.94	-28.64	1.296	10	18	31.26	469
mir172ab vs. mir172ac	35.4	22.07	13.33	1.341	10	15	14.06	469
mir172ab vs. mir172ad	35.4	28.55	6.855	1.435	10	11	6.753	469
mir172ab vs. mir172ae	35.4	27	8.4	1.435	10	11	8.276	469
mir172ab vs. mir172bc	35.4	14.67	20.73	1.341	10	15	21.86	469
mir172ab vs. mir172bd	35.4	15.29	20.11	1.36	10	14	20.91	469
mir172ab vs. mir172be	35.4	14	21.4	1.51	10	9	20.05	469
mir172ab vs. mir172cd	35.4	15.27	20.13	1.341	10	15	21.23	469
mir172ab vs. mir172ce	35.4	13.72	21.68	1.296	10	18	23.66	469
mir172ab vs. mir172de	35.4	13.53	21.87	1.341	10	15	23.06	469
mir172ab vs. mir172abc	35.4	31.36	4.036	1.435	10	11	3.977	469
mir172ab vs. mir172abd	35.4	38.6	-3.2	1.341	10	15	3.374	469
mir172ab vs. mir172acd	35.4	22.71	12.69	1.237	10	24	14.51	469
mir172ab vs. mir172ace	35.4	23.75	11.65	1.407	10	12	11.71	469
mir172ab vs. mir172ade	35.4	29.87	5.533	1.2	10	30	6.523	469
mir172ab vs. mir172bde	35.4	15.79	19.61	1.237	10	24	22.43	469
mir172ab vs. mir172cde	35.4	15.07	20.33	1.341	10	15	21.44	469
mir172ab vs. mir172abcd	35.4	46.65	-11.25	1.222	10	26	13.02	469
mir172ab vs. mir172abce	35.4	35.13	0.2667	1.341	10	15	0.2812	469
mir172ab vs. mir172abde	35.4	42.22	-6.822	1.51	10	9	6.391	469
mir172ab vs. mir172acde	35.4	28.78	6.622	1.174	10	36	7.975	469
mir172ab vs. mir172bcde	35.4	14.58	20.82	1.195	10	31	24.64	469
mir172ab vs. mir172abcde	35.4	44.94	-9.544	1.296	10	18	10.42	469
mir172ac vs. mir172ad	22.07	28.55	-6.479	1.304	15	11	7.026	469
mir172ac vs. mir172ae	22.07	27	-4.933	1.304	15	11	5.35	469
mir172ac vs. mir172bc	22.07	14.67	7.4	1.2	15	15	8.724	469
mir172ac vs. mir172bd	22.07	15.29	6.781	1.221	15	14	7.855	469
mir172ac vs. mir172be	22.07	14	8.067	1.385	15	9	8.235	469
mir172ac vs. mir172cd	22.07	15.27	6.8	1.2	15	15	8.016	469
mir172ac vs. mir172ce	22.07	13.72	8.344	1.149	15	18	10.27	469
mir172ac vs. mir172de	22.07	13.53	8.533	1.2	15	15	10.06	469
mir172ac vs. mir172abc	22.07	31.36	-9.297	1.304	15	11	10.08	469
mir172ac vs. mir172abd	22.07	38.6	-16.53	1.2	15	15	19.49	469
mir172ac vs. mir172acd	22.07	22.71	-0.6417	1.081	15	24	0.8392	469
mir172ac vs. mir172ace	22.07	23.75	-1.683	1.272	15	12	1.871	469
mir172ac vs. mir172ade	22.07	29.87	-7.8	1.039	15	30	10.62	469
mir172ac vs. mir172bde	22.07	15.79	6.275	1.081	15	24	8.207	469
mir172ac vs. mir172cde	22.07	15.07	7	1.2	15	15	8.252	469
mir172ac vs. mir172abcd	22.07	46.65	-24.59	1.065	15	26	32.64	469
mir172ac vs. mir172abce	22.07	35.13	-13.07	1.2	15	15	15.4	469
mir172ac vs. mir172abde	22.07	42.22	-20.16	1.385	15	9	20.58	469
mir172ac vs. mir172acde	22.07	28.78	-6.711	1.01	15	36	9.4	469
mir172ac vs. mir172bcde	22.07	14.58	7.486	1.033	15	31	10.25	469
mir172ac vs. mir172abcde	22.07	44.94	-22.88	1.149	15	18	28.17	469
mir172ad vs. mir172ae	28.55	27	1.545	1.401	11	11	1.56	469
mir172ad vs. mir172bc	28.55	14.67	13.88	1.304	11	15	15.05	469
mir172ad vs. mir172bd	28.55	15.29	13.26	1.324	11	14	14.17	469
mir172ad vs. mir172be	28.55	14	14.55	1.477	11	9	13.93	469
mir172ad vs. mir172cd	28.55	15.27	13.28	1.304	11	15	14.4	469
mir172ad vs. mir172ce	28.55	13.72	14.82	1.257	11	18	16.67	469
mir172ad vs. mir172de	28.55	13.53	15.01	1.304	11	15	16.28	469
mir172ad vs. mir172abc	28.55	31.36	-2.818	1.401	11	11	2.845	469
mir172ad vs. mir172abd	28.55	38.6	-10.05	1.304	11	15	10.9	469
mir172ad vs. mir172acd	28.55	22.71	5.837	1.196	11	24	6.901	469
mir172ad vs. mir172ace	28.55	23.75	4.795	1.371	11	12	4.945	469
mir172ad vs. mir172ade	28.55	29.87	-1.321	1.158	11	30	1.614	469
mir172ad vs. mir172bde	28.55	15.79	12.75	1.196	11	24	15.08	469
mir172ad vs. mir172cde	28.55	15.07	13.48	1.304	11	15	14.62	469
mir172ad vs. mir172abcd	28.55	46.65	-18.11	1.182	11	26	21.67	469
mir172ad vs. mir172abce	28.55	35.13	-6.588	1.304	11	15	7.144	469
mir172ad vs. mir172abde	28.55	42.22	-13.68	1.477	11	9	13.1	469
mir172ad vs. mir172acde	28.55	28.78	-0.2323	1.132	11	36	0.2903	469
mir172ad vs. mir172bcde	28.55	14.58	13.96	1.153	11	31	17.13	469
mir172ad vs. mir172abcde	28.55	44.94	-16.4	1.257	11	18	18.45	469
mir172ae vs. mir172bc	27	14.67	12.33	1.304	11	15	13.37	469
mir172ae vs. mir172bd	27	15.29	11.71	1.324	11	14	12.52	469
mir172ae vs. mir172be	27	14	13	1.477	11	9	12.45	469
mir172ae vs. mir172cd	27	15.27	11.73	1.304	11	15	12.72	469
mir172ae vs. mir172ce	27	13.72	13.28	1.257	11	18	14.93	469
mir172ae vs. mir172de	27	13.53	13.47	1.304	11	15	14.6	469
mir172ae vs. mir172abc	27	31.36	-4.364	1.401	11	11	4.405	469
mir172ae vs. mir172abd	27	38.6	-11.6	1.304	11	15	12.58	469
mir172ae vs. mir172acd	27	22.71	4.292	1.196	11	24	5.074	469
mir172ae vs. mir172ace	27	23.75	3.25	1.371	11	12	3.351	469
mir172ae vs. mir172ade	27	29.87	-2.867	1.158	11	30	3.501	469
mir172ae vs. mir172bde	27	15.79	11.21	1.196	11	24	13.25	469
mir172ae vs. mir172cde	27	15.07	11.93	1.304	11	15	12.94	469
mir172ae vs. mir172abcd	27	46.65	-19.65	1.182	11	26	23.52	469
mir172ae vs. mir172abce	27	35.13	-8.133	1.304	11	15	8.82	469
mir172ae vs. mir172abde	27	42.22	-15.22	1.477	11	9	14.58	469
mir172ae vs. mir172acde	27	28.78	-1.778	1.132	11	36	2.221	469
mir172ae vs. mir172bcde	27	14.58	12.42	1.153	11	31	15.23	469
mir172ae vs. mir172abcde	27	44.94	-17.94	1.257	11	18	20.18	469
mir172bc vs. mir172bd	14.67	15.29	-0.619	1.221	15	14	0.7171	469
mir172bc vs. mir172be	14.67	14	0.6667	1.385	15	9	0.6806	469
mir172bc vs. mir172cd	14.67	15.27	-0.6	1.2	15	15	0.7073	469
mir172bc vs. mir172ce	14.67	13.72	0.9444	1.149	15	18	1.163	469
mir172bc vs. mir172de	14.67	13.53	1.133	1.2	15	15	1.336	469
mir172bc vs. mir172abc	14.67	31.36	-16.7	1.304	15	11	18.11	469
mir172bc vs. mir172abd	14.67	38.6	-23.93	1.2	15	15	28.21	469
mir172bc vs. mir172acd	14.67	22.71	-8.042	1.081	15	24	10.52	469
mir172bc vs. mir172ace	14.67	23.75	-9.083	1.272	15	12	10.1	469
mir172bc vs. mir172ade	14.67	29.87	-15.2	1.039	15	30	20.69	469
mir172bc vs. mir172bde	14.67	15.79	-1.125	1.081	15	24	1.471	469
mir172bc vs. mir172cde	14.67	15.07	-0.4	1.2	15	15	0.4715	469
mir172bc vs. mir172abcd	14.67	46.65	-31.99	1.065	15	26	42.47	469
mir172bc vs. mir172abce	14.67	35.13	-20.47	1.2	15	15	24.13	469
mir172bc vs. mir172abde	14.67	42.22	-27.56	1.385	15	9	28.13	469
mir172bc vs. mir172acde	14.67	28.78	-14.11	1.01	15	36	19.77	469
mir172bc vs. mir172bcde	14.67	14.58	0.08602	1.033	15	31	0.1177	469
mir172bc vs. mir172abcde	14.67	44.94	-30.28	1.149	15	18	37.28	469
mir172bd vs. mir172be	15.29	14	1.286	1.404	14	9	1.295	469
mir172bd vs. mir172cd	15.29	15.27	0.01905	1.221	14	15	0.02206	469
mir172bd vs. mir172ce	15.29	13.72	1.563	1.171	14	18	1.889	469
mir172bd vs. mir172de	15.29	13.53	1.752	1.221	14	15	2.03	469
mir172bd vs. mir172abc	15.29	31.36	-16.08	1.324	14	11	17.18	469
mir172bd vs. mir172abd	15.29	38.6	-23.31	1.221	14	15	27.01	469
mir172bd vs. mir172acd	15.29	22.71	-7.423	1.105	14	24	9.501	469
mir172bd vs. mir172ace	15.29	23.75	-8.464	1.292	14	12	9.262	469
mir172bd vs. mir172ade	15.29	29.87	-14.58	1.063	14	30	19.39	469
mir172bd vs. mir172bde	15.29	15.79	-0.506	1.105	14	24	0.6476	469
mir172bd vs. mir172cde	15.29	15.07	0.219	1.221	14	15	0.2537	469
mir172bd vs. mir172abcd	15.29	46.65	-31.37	1.089	14	26	40.73	469
mir172bd vs. mir172abce	15.29	35.13	-19.85	1.221	14	15	22.99	469
mir172bd vs. mir172abde	15.29	42.22	-26.94	1.404	14	9	27.14	469
mir172bd vs. mir172acde	15.29	28.78	-13.49	1.035	14	36	18.44	469
mir172bd vs. mir172bcde	15.29	14.58	0.7051	1.058	14	31	0.9425	469
mir172bd vs. mir172abcde	15.29	44.94	-29.66	1.171	14	18	35.83	469
mir172be vs. mir172cd	14	15.27	-1.267	1.385	9	15	1.293	469
mir172be vs. mir172ce	14	13.72	0.2778	1.341	9	18	0.2929	469
mir172be vs. mir172de	14	13.53	0.4667	1.385	9	15	0.4764	469
mir172be vs. mir172abc	14	31.36	-17.36	1.477	9	11	16.63	469
mir172be vs. mir172abd	14	38.6	-24.6	1.385	9	15	25.11	469
mir172be vs. mir172acd	14	22.71	-8.708	1.284	9	24	9.59	469
mir172be vs. mir172ace	14	23.75	-9.75	1.449	9	12	9.518	469
mir172be vs. mir172ade	14	29.87	-15.87	1.249	9	30	17.97	469
mir172be vs. mir172bde	14	15.79	-1.792	1.284	9	24	1.973	469
mir172be vs. mir172cde	14	15.07	-1.067	1.385	9	15	1.089	469
mir172be vs. mir172abcd	14	46.65	-32.65	1.271	9	26	36.34	469
mir172be vs. mir172abce	14	35.13	-21.13	1.385	9	15	21.58	469
mir172be vs. mir172abde	14	42.22	-28.22	1.549	9	9	25.77	469
mir172be vs. mir172acde	14	28.78	-14.78	1.224	9	36	17.07	469
mir172be vs. mir172bcde	14	14.58	-0.5806	1.244	9	31	0.6601	469
mir172be vs. mir172abcde	14	44.94	-30.94	1.341	9	18	32.63	469
mir172cd vs. mir172ce	15.27	13.72	1.544	1.149	15	18	1.902	469
mir172cd vs. mir172de	15.27	13.53	1.733	1.2	15	15	2.043	469
mir172cd vs. mir172abc	15.27	31.36	-16.1	1.304	15	11	17.46	469
mir172cd vs. mir172abd	15.27	38.6	-23.33	1.2	15	15	27.51	469
mir172cd vs. mir172acd	15.27	22.71	-7.442	1.081	15	24	9.732	469
mir172cd vs. mir172ace	15.27	23.75	-8.483	1.272	15	12	9.429	469
mir172cd vs. mir172ade	15.27	29.87	-14.6	1.039	15	30	19.87	469
mir172cd vs. mir172bde	15.27	15.79	-0.525	1.081	15	24	0.6866	469
mir172cd vs. mir172cde	15.27	15.07	0.2	1.2	15	15	0.2358	469
mir172cd vs. mir172abcd	15.27	46.65	-31.39	1.065	15	26	41.67	469
mir172cd vs. mir172abce	15.27	35.13	-19.87	1.2	15	15	23.42	469
mir172cd vs. mir172abde	15.27	42.22	-26.96	1.385	15	9	27.52	469
mir172cd vs. mir172acde	15.27	28.78	-13.51	1.01	15	36	18.92	469
mir172cd vs. mir172bcde	15.27	14.58	0.686	1.033	15	31	0.9389	469
mir172cd vs. mir172abcde	15.27	44.94	-29.68	1.149	15	18	36.54	469
mir172ce vs. mir172de	13.72	13.53	0.1889	1.149	18	15	0.2326	469
mir172ce vs. mir172abc	13.72	31.36	-17.64	1.257	18	11	19.84	469
mir172ce vs. mir172abd	13.72	38.6	-24.88	1.149	18	15	30.63	469
mir172ce vs. mir172acd	13.72	22.71	-8.986	1.024	18	24	12.41	469
mir172ce vs. mir172ace	13.72	23.75	-10.03	1.224	18	12	11.58	469
mir172ce vs. mir172ade	13.72	29.87	-16.14	0.9795	18	30	23.31	469
mir172ce vs. mir172bde	13.72	15.79	-2.069	1.024	18	24	2.857	469
mir172ce vs. mir172cde	13.72	15.07	-1.344	1.149	18	15	1.655	469
mir172ce vs. mir172abcd	13.72	46.65	-32.93	1.007	18	26	46.23	469
mir172ce vs. mir172abce	13.72	35.13	-21.41	1.149	18	15	26.36	469
mir172ce vs. mir172abde	13.72	42.22	-28.5	1.341	18	9	30.05	469
mir172ce vs. mir172acde	13.72	28.78	-15.06	0.9484	18	36	22.45	469
mir172ce vs. mir172bcde	13.72	14.58	-0.8584	0.9736	18	31	1.247	469
mir172ce vs. mir172abcde	13.72	44.94	-31.22	1.095	18	18	40.32	469
mir172de vs. mir172abc	13.53	31.36	-17.83	1.304	15	11	19.34	469
mir172de vs. mir172abd	13.53	38.6	-25.07	1.2	15	15	29.55	469
mir172de vs. mir172acd	13.53	22.71	-9.175	1.081	15	24	12	469
mir172de vs. mir172ace	13.53	23.75	-10.22	1.272	15	12	11.36	469
mir172de vs. mir172ade	13.53	29.87	-16.33	1.039	15	30	22.23	469
mir172de vs. mir172bde	13.53	15.79	-2.258	1.081	15	24	2.954	469
mir172de vs. mir172cde	13.53	15.07	-1.533	1.2	15	15	1.808	469
mir172de vs. mir172abcd	13.53	46.65	-33.12	1.065	15	26	43.97	469
mir172de vs. mir172abce	13.53	35.13	-21.6	1.2	15	15	25.46	469
mir172de vs. mir172abde	13.53	42.22	-28.69	1.385	15	9	29.29	469
mir172de vs. mir172acde	13.53	28.78	-15.24	1.01	15	36	21.35	469
mir172de vs. mir172bcde	13.53	14.58	-1.047	1.033	15	31	1.433	469
mir172de vs. mir172abcde	13.53	44.94	-31.41	1.149	15	18	38.68	469
mir172abc vs. mir172abd	31.36	38.6	-7.236	1.304	11	15	7.847	469
mir172abc vs. mir172acd	31.36	22.71	8.655	1.196	11	24	10.23	469
mir172abc vs. mir172ace	31.36	23.75	7.614	1.371	11	12	7.851	469
mir172abc vs. mir172ade	31.36	29.87	1.497	1.158	11	30	1.828	469
mir172abc vs. mir172bde	31.36	15.79	15.57	1.196	11	24	18.41	469
mir172abc vs. mir172cde	31.36	15.07	16.3	1.304	11	15	17.67	469
mir172abc vs. mir172abcd	31.36	46.65	-15.29	1.182	11	26	18.3	469
mir172abc vs. mir172abce	31.36	35.13	-3.77	1.304	11	15	4.088	469
mir172abc vs. mir172abde	31.36	42.22	-10.86	1.477	11	9	10.4	469
mir172abc vs. mir172acde	31.36	28.78	2.586	1.132	11	36	3.231	469
mir172abc vs. mir172bcde	31.36	14.58	16.78	1.153	11	31	20.59	469
mir172abc vs. mir172abcde	31.36	44.94	-13.58	1.257	11	18	15.28	469
mir172abd vs. mir172acd	38.6	22.71	15.89	1.081	15	24	20.78	469
mir172abd vs. mir172ace	38.6	23.75	14.85	1.272	15	12	16.5	469
mir172abd vs. mir172ade	38.6	29.87	8.733	1.039	15	30	11.89	469
mir172abd vs. mir172bde	38.6	15.79	22.81	1.081	15	24	29.83	469
mir172abd vs. mir172cde	38.6	15.07	23.53	1.2	15	15	27.74	469
mir172abd vs. mir172abcd	38.6	46.65	-8.054	1.065	15	26	10.69	469
mir172abd vs. mir172abce	38.6	35.13	3.467	1.2	15	15	4.087	469
mir172abd vs. mir172abde	38.6	42.22	-3.622	1.385	15	9	3.698	469
mir172abd vs. mir172acde	38.6	28.78	9.822	1.01	15	36	13.76	469
mir172abd vs. mir172bcde	38.6	14.58	24.02	1.033	15	31	32.87	469
mir172abd vs. mir172abcde	38.6	44.94	-6.344	1.149	15	18	7.812	469
mir172acd vs. mir172ace	22.71	23.75	-1.042	1.162	24	12	1.268	469
mir172acd vs. mir172ade	22.71	29.87	-7.158	0.8997	24	30	11.25	469
mir172acd vs. mir172bde	22.71	15.79	6.917	0.9484	24	24	10.31	469
mir172acd vs. mir172cde	22.71	15.07	7.642	1.081	24	15	9.994	469
mir172acd vs. mir172abcd	22.71	46.65	-23.95	0.93	24	26	36.41	469
mir172acd vs. mir172abce	22.71	35.13	-12.43	1.081	24	15	16.25	469
mir172acd vs. mir172abde	22.71	42.22	-19.51	1.284	24	9	21.49	469
mir172acd vs. mir172acde	22.71	28.78	-6.069	0.8658	24	36	9.914	469
mir172acd vs. mir172bcde	22.71	14.58	8.128	0.8933	24	31	12.87	469
mir172acd vs. mir172abcde	22.71	44.94	-22.24	1.024	24	18	30.7	469
mir172ace vs. mir172ade	23.75	29.87	-6.117	1.122	12	30	7.709	469
mir172ace vs. mir172bde	23.75	15.79	7.958	1.162	12	24	9.689	469
mir172ace vs. mir172cde	23.75	15.07	8.683	1.272	12	15	9.651	469
mir172ace vs. mir172abcd	23.75	46.65	-22.9	1.147	12	26	28.25	469
mir172ace vs. mir172abce	23.75	35.13	-11.38	1.272	12	15	12.65	469
mir172ace vs. mir172abde	23.75	42.22	-18.47	1.449	12	9	18.03	469
mir172ace vs. mir172acde	23.75	28.78	-5.028	1.095	12	36	6.493	469
mir172ace vs. mir172bcde	23.75	14.58	9.169	1.117	12	31	11.61	469
mir172ace vs. mir172abcde	23.75	44.94	-21.19	1.224	12	18	24.48	469
mir172ade vs. mir172bde	29.87	15.79	14.08	0.8997	30	24	22.12	469
mir172ade vs. mir172cde	29.87	15.07	14.8	1.039	30	15	20.15	469
mir172ade vs. mir172abcd	29.87	46.65	-16.79	0.8803	30	26	26.97	469
mir172ade vs. mir172abce	29.87	35.13	-5.267	1.039	30	15	7.169	469
mir172ade vs. mir172abde	29.87	42.22	-12.36	1.249	30	9	13.99	469
mir172ade vs. mir172acde	29.87	28.78	1.089	0.8122	30	36	1.896	469
mir172ade vs. mir172bcde	29.87	14.58	15.29	0.8414	30	31	25.69	469
mir172ade vs. mir172abcde	29.87	44.94	-15.08	0.9795	30	18	21.77	469
mir172bde vs. mir172cde	15.79	15.07	0.725	1.081	24	15	0.9482	469
mir172bde vs. mir172abcd	15.79	46.65	-30.86	0.93	24	26	46.93	469
mir172bde vs. mir172abce	15.79	35.13	-19.34	1.081	24	15	25.3	469
mir172bde vs. mir172abde	15.79	42.22	-26.43	1.284	24	9	29.11	469
mir172bde vs. mir172acde	15.79	28.78	-12.99	0.8658	24	36	21.21	469
mir172bde vs. mir172bcde	15.79	14.58	1.211	0.8933	24	31	1.917	469
mir172bde vs. mir172abcde	15.79	44.94	-29.15	1.024	24	18	40.25	469
mir172cde vs. mir172abcd	15.07	46.65	-31.59	1.065	15	26	41.94	469
mir172cde vs. mir172abce	15.07	35.13	-20.07	1.2	15	15	23.66	469
mir172cde vs. mir172abde	15.07	42.22	-27.16	1.385	15	9	27.72	469
mir172cde vs. mir172acde	15.07	28.78	-13.71	1.01	15	36	19.21	469
mir172cde vs. mir172bcde	15.07	14.58	0.486	1.033	15	31	0.6652	469
mir172cde vs. mir172abcde	15.07	44.94	-29.88	1.149	15	18	36.79	469
mir172abcd vs. mir172abce	46.65	35.13	11.52	1.065	26	15	15.29	469
mir172abcd vs. mir172abde	46.65	42.22	4.432	1.271	26	9	4.933	469
mir172abcd vs. mir172acde	46.65	28.78	17.88	0.8456	26	36	29.9	469
mir172abcd vs. mir172bcde	46.65	14.58	32.07	0.8737	26	31	51.92	469
mir172abcd vs. mir172abcde	46.65	44.94	1.709	1.007	26	18	2.4	469
mir172abce vs. mir172abde	35.13	42.22	-7.089	1.385	15	9	7.237	469
mir172abce vs. mir172acde	35.13	28.78	6.356	1.01	15	36	8.902	469
mir172abce vs. mir172bcde	35.13	14.58	20.55	1.033	15	31	28.13	469
mir172abce vs. mir172abcde	35.13	44.94	-9.811	1.149	15	18	12.08	469
mir172abde vs. mir172acde	42.22	28.78	13.44	1.224	9	36	15.53	469
mir172abde vs. mir172bcde	42.22	14.58	27.64	1.244	9	31	31.42	469
mir172abde vs. mir172abcde	42.22	44.94	-2.722	1.341	9	18	2.87	469
mir172acde vs. mir172bcde	28.78	14.58	14.2	0.805	36	31	24.94	469
mir172acde vs. mir172abcde	28.78	44.94	-16.17	0.9484	36	18	24.11	469
mir172bcde vs. mir172abcde	14.58	44.94	-30.36	0.9736	31	18	44.11	469

## Sheet: SD-22°C
Rosette leaf number
Tukey's multiple comparisons test	Mean Diff.	95.00% CI of diff.	Significant?	Summary	Adjusted P Value
WT vs. mir172a	-6.717	-21.27 to 7.832	No	ns	0.996
WT vs. mir172b	-3.267	-18.05 to 11.51	No	ns	>0.9999
WT vs. mir172c	-11.19	-27.26 to 4.875	No	ns	0.67
WT vs. mir172d	-31.01	-46.34 to -15.67	Yes	****	<0.0001
WT vs. mir172e	-16.22	-33.94 to 1.506	No	ns	0.1309
WT vs. mir172ab	-13.24	-28.58 to 2.104	No	ns	0.2176
WT vs. mir172ac	-14.38	-30.06 to 1.295	No	ns	0.1277
WT vs. mir172ad	-74.97	-90.01 to -59.92	Yes	****	<0.0001
WT vs. mir172ae	-15.97	-33.69 to 1.756	No	ns	0.1512
WT vs. mir172bc	-8.567	-25.09 to 7.960	No	ns	0.9799
WT vs. mir172be	-13.9	-28.94 to 1.148	No	ns	0.1196
WT vs. mir172cd	-23.72	-39.39 to -8.038	Yes	****	<0.0001
WT vs. mir172ce	-13.82	-28.87 to 1.219	No	ns	0.1257
WT vs. mir172de	-32.47	-48.14 to -16.79	Yes	****	<0.0001
WT vs. mir172abc	-27.47	-44.54 to -10.40	Yes	****	<0.0001
WT vs. mir172abd	-65.01	-80.34 to -49.67	Yes	****	<0.0001
WT vs. mir172acd	-54.47	-70.54 to -38.40	Yes	****	<0.0001
WT vs. mir172ace	-17.02	-34.09 to 0.04611	No	ns	0.0517
WT vs. mir172ade	-40.22	-57.94 to -22.49	Yes	****	<0.0001
WT vs. mir172bcd	-46.91	-63.98 to -29.84	Yes	****	<0.0001
WT vs. mir172bde	-28.57	-45.09 to -12.04	Yes	****	<0.0001
WT vs. mir172cde	-27.97	-43.64 to -12.29	Yes	****	<0.0001
WT vs. mir172abcd	-49.38	-65.06 to -33.71	Yes	****	<0.0001
WT vs. mir172abce	-30.59	-48.31 to -12.87	Yes	****	<0.0001
WT vs. mir172abde	-50.13	-67.20 to -33.06	Yes	****	<0.0001
WT vs. mir172acde	-65.22	-82.94 to -47.49	Yes	****	<0.0001
WT vs. mir172bcde	-42.47	-59.54 to -25.40	Yes	****	<0.0001
WT vs. mir172abcde	-111	-130.5 to -91.41	Yes	****	<0.0001
mir172a vs. mir172b	3.45	-11.10 to 18.00	No	ns	>0.9999
mir172a vs. mir172c	-4.477	-20.33 to 11.38	No	ns	>0.9999
mir172a vs. mir172d	-24.29	-39.40 to -9.173	Yes	****	<0.0001
mir172a vs. mir172e	-9.5	-27.03 to 8.029	No	ns	0.9652
mir172a vs. mir172ab	-6.519	-21.63 to 8.596	No	ns	0.9986
mir172a vs. mir172ac	-7.667	-23.13 to 7.792	No	ns	0.9888
mir172a vs. mir172ad	-68.25	-83.06 to -53.44	Yes	****	<0.0001
mir172a vs. mir172ae	-9.25	-26.78 to 8.279	No	ns	0.9748
mir172a vs. mir172bc	-1.85	-18.17 to 14.47	No	ns	>0.9999
mir172a vs. mir172be	-7.179	-21.99 to 7.636	No	ns	0.9919
mir172a vs. mir172cd	-17	-32.46 to -1.541	Yes	*	0.0134
mir172a vs. mir172ce	-7.107	-21.92 to 7.707	No	ns	0.993
mir172a vs. mir172de	-25.75	-41.21 to -10.29	Yes	****	<0.0001
mir172a vs. mir172abc	-20.75	-37.62 to -3.883	Yes	**	0.0018
mir172a vs. mir172abd	-58.29	-73.40 to -43.17	Yes	****	<0.0001
mir172a vs. mir172acd	-47.75	-63.61 to -31.89	Yes	****	<0.0001
mir172a vs. mir172ace	-10.31	-27.17 to 6.562	No	ns	0.8784
mir172a vs. mir172ade	-33.5	-51.03 to -15.97	Yes	****	<0.0001
mir172a vs. mir172bcd	-40.19	-57.06 to -23.33	Yes	****	<0.0001
mir172a vs. mir172bde	-21.85	-38.17 to -5.532	Yes	***	0.0003
mir172a vs. mir172cde	-21.25	-36.71 to -5.791	Yes	***	0.0002
mir172a vs. mir172abcd	-42.67	-58.13 to -27.21	Yes	****	<0.0001
mir172a vs. mir172abce	-23.88	-41.40 to -6.346	Yes	***	0.0002
mir172a vs. mir172abde	-43.42	-60.28 to -26.55	Yes	****	<0.0001
mir172a vs. mir172acde	-58.5	-76.03 to -40.97	Yes	****	<0.0001
mir172a vs. mir172bcde	-35.75	-52.62 to -18.88	Yes	****	<0.0001
mir172a vs. mir172abcde	-104.3	-123.6 to -84.87	Yes	****	<0.0001
mir172b vs. mir172c	-7.927	-24.00 to 8.142	No	ns	0.9896
mir172b vs. mir172d	-27.74	-43.08 to -12.40	Yes	****	<0.0001
mir172b vs. mir172e	-12.95	-30.67 to 4.773	No	ns	0.5678
mir172b vs. mir172ab	-9.969	-25.31 to 5.370	No	ns	0.7958
mir172b vs. mir172ac	-11.12	-26.79 to 4.562	No	ns	0.6332
mir172b vs. mir172ad	-71.7	-86.74 to -56.66	Yes	****	<0.0001
mir172b vs. mir172ae	-12.7	-30.42 to 5.023	No	ns	0.6106
mir172b vs. mir172bc	-5.3	-21.83 to 11.23	No	ns	>0.9999
mir172b vs. mir172be	-10.63	-25.67 to 4.415	No	ns	0.6407
mir172b vs. mir172cd	-20.45	-36.13 to -4.772	Yes	***	0.0005
mir172b vs. mir172ce	-10.56	-25.60 to 4.486	No	ns	0.6548
mir172b vs. mir172de	-29.2	-44.88 to -13.52	Yes	****	<0.0001
mir172b vs. mir172abc	-24.2	-41.27 to -7.132	Yes	****	<0.0001
mir172b vs. mir172abd	-61.74	-77.08 to -46.40	Yes	****	<0.0001
mir172b vs. mir172acd	-51.2	-67.27 to -35.13	Yes	****	<0.0001
mir172b vs. mir172ace	-13.76	-30.82 to 3.313	No	ns	0.3494
mir172b vs. mir172ade	-36.95	-54.67 to -19.23	Yes	****	<0.0001
mir172b vs. mir172bcd	-43.64	-60.71 to -26.58	Yes	****	<0.0001
mir172b vs. mir172bde	-25.3	-41.83 to -8.774	Yes	****	<0.0001
mir172b vs. mir172cde	-24.7	-40.38 to -9.022	Yes	****	<0.0001
mir172b vs. mir172abcd	-46.12	-61.79 to -30.44	Yes	****	<0.0001
mir172b vs. mir172abce	-27.33	-45.05 to -9.602	Yes	****	<0.0001
mir172b vs. mir172abde	-46.87	-63.94 to -29.80	Yes	****	<0.0001
mir172b vs. mir172acde	-61.95	-79.67 to -44.23	Yes	****	<0.0001
mir172b vs. mir172bcde	-39.2	-56.27 to -22.13	Yes	****	<0.0001
mir172b vs. mir172abcde	-107.7	-127.3 to -88.15	Yes	****	<0.0001
mir172c vs. mir172d	-19.81	-36.40 to -3.227	Yes	**	0.0033
mir172c vs. mir172e	-5.023	-23.83 to 13.79	No	ns	>0.9999
mir172c vs. mir172ab	-2.042	-18.63 to 14.54	No	ns	>0.9999
mir172c vs. mir172ac	-3.189	-20.09 to 13.71	No	ns	>0.9999
mir172c vs. mir172ad	-63.77	-80.08 to -47.46	Yes	****	<0.0001
mir172c vs. mir172ae	-4.773	-23.58 to 14.04	No	ns	>0.9999
mir172c vs. mir172bc	2.627	-15.06 to 20.31	No	ns	>0.9999
mir172c vs. mir172be	-2.701	-19.01 to 13.61	No	ns	>0.9999
mir172c vs. mir172cd	-12.52	-29.42 to 4.375	No	ns	0.5362
mir172c vs. mir172ce	-2.63	-18.94 to 13.68	No	ns	>0.9999
mir172c vs. mir172de	-21.27	-38.17 to -4.375	Yes	**	0.0012
mir172c vs. mir172abc	-16.27	-34.47 to 1.922	No	ns	0.1614
mir172c vs. mir172abd	-53.81	-70.40 to -37.23	Yes	****	<0.0001
mir172c vs. mir172acd	-43.27	-60.53 to -26.01	Yes	****	<0.0001
mir172c vs. mir172ace	-5.828	-24.02 to 12.37	No	ns	>0.9999
mir172c vs. mir172ade	-29.02	-47.83 to -10.21	Yes	****	<0.0001
mir172c vs. mir172bcd	-35.72	-53.91 to -17.52	Yes	****	<0.0001
mir172c vs. mir172bde	-17.37	-35.06 to 0.3147	No	ns	0.062
mir172c vs. mir172cde	-16.77	-33.67 to 0.1250	No	ns	0.0547
mir172c vs. mir172abcd	-38.19	-55.09 to -21.29	Yes	****	<0.0001
mir172c vs. mir172abce	-19.4	-38.21 to -0.5878	Yes	*	0.0338
mir172c vs. mir172abde	-38.94	-57.13 to -20.74	Yes	****	<0.0001
mir172c vs. mir172acde	-54.02	-72.83 to -35.21	Yes	****	<0.0001
mir172c vs. mir172bcde	-31.27	-49.47 to -13.08	Yes	****	<0.0001
mir172c vs. mir172abcde	-99.77	-120.3 to -79.23	Yes	****	<0.0001
mir172d vs. mir172e	14.79	-3.402 to 32.98	No	ns	0.331
mir172d vs. mir172ab	17.77	1.891 to 33.65	Yes	*	0.0102
mir172d vs. mir172ac	16.62	0.4164 to 32.83	Yes	*	0.0363
mir172d vs. mir172ad	-43.96	-59.55 to -28.37	Yes	****	<0.0001
mir172d vs. mir172ae	15.04	-3.152 to 33.23	No	ns	0.2969
mir172d vs. mir172bc	22.44	5.411 to 39.47	Yes	***	0.0004
mir172d vs. mir172be	17.11	1.518 to 32.70	Yes	*	0.0139
mir172d vs. mir172cd	7.288	-8.917 to 23.49	No	ns	0.9973
mir172d vs. mir172ce	17.18	1.589 to 32.77	Yes	*	0.013
mir172d vs. mir172de	-1.462	-17.67 to 14.74	No	ns	>0.9999
mir172d vs. mir172abc	3.538	-14.02 to 21.09	No	ns	>0.9999
mir172d vs. mir172abd	-34	-49.88 to -18.12	Yes	****	<0.0001
mir172d vs. mir172acd	-23.46	-40.05 to -6.878	Yes	****	<0.0001
mir172d vs. mir172ace	13.98	-3.571 to 31.54	No	ns	0.3744
mir172d vs. mir172ade	-9.212	-27.40 to 8.979	No	ns	0.9851
mir172d vs. mir172bcd	-15.91	-33.46 to 1.648	No	ns	0.1435
mir172d vs. mir172bde	2.438	-14.59 to 19.47	No	ns	>0.9999
mir172d vs. mir172cde	3.038	-13.17 to 19.24	No	ns	>0.9999
mir172d vs. mir172abcd	-18.38	-34.58 to -2.173	Yes	**	0.0082
mir172d vs. mir172abce	0.4135	-17.78 to 18.60	No	ns	>0.9999
mir172d vs. mir172abde	-19.13	-36.68 to -1.574	Yes	*	0.0154
mir172d vs. mir172acde	-34.21	-52.40 to -16.02	Yes	****	<0.0001
mir172d vs. mir172bcde	-11.46	-29.02 to 6.092	No	ns	0.7884
mir172d vs. mir172abcde	-79.96	-99.94 to -59.98	Yes	****	<0.0001
mir172e vs. mir172ab	2.981	-15.21 to 21.17	No	ns	>0.9999
mir172e vs. mir172ac	1.833	-16.64 to 20.31	No	ns	>0.9999
mir172e vs. mir172ad	-58.75	-76.69 to -40.81	Yes	****	<0.0001
mir172e vs. mir172ae	0.25	-19.99 to 20.49	No	ns	>0.9999
mir172e vs. mir172bc	7.65	-11.55 to 26.85	No	ns	0.9996
mir172e vs. mir172be	2.321	-15.62 to 20.26	No	ns	>0.9999
mir172e vs. mir172cd	-7.5	-25.98 to 10.98	No	ns	0.9995
mir172e vs. mir172ce	2.393	-15.55 to 20.33	No	ns	>0.9999
mir172e vs. mir172de	-16.25	-34.73 to 2.227	No	ns	0.1864
mir172e vs. mir172abc	-11.25	-30.92 to 8.420	No	ns	0.9365
mir172e vs. mir172abd	-48.79	-66.98 to -30.60	Yes	****	<0.0001
mir172e vs. mir172acd	-38.25	-57.06 to -19.44	Yes	****	<0.0001
mir172e vs. mir172ace	-0.8056	-20.48 to 18.86	No	ns	>0.9999
mir172e vs. mir172ade	-24	-44.24 to -3.759	Yes	**	0.0037
mir172e vs. mir172bcd	-30.69	-50.36 to -11.02	Yes	****	<0.0001
mir172e vs. mir172bde	-12.35	-31.55 to 6.852	No	ns	0.8118
mir172e vs. mir172cde	-11.75	-30.23 to 6.727	No	ns	0.8282
mir172e vs. mir172abcd	-33.17	-51.64 to -14.69	Yes	****	<0.0001
mir172e vs. mir172abce	-14.38	-34.62 to 5.866	No	ns	0.6298
mir172e vs. mir172abde	-33.92	-53.59 to -14.25	Yes	****	<0.0001
mir172e vs. mir172acde	-49	-69.24 to -28.76	Yes	****	<0.0001
mir172e vs. mir172bcde	-26.25	-45.92 to -6.580	Yes	***	0.0003
mir172e vs. mir172abcde	-94.75	-116.6 to -72.89	Yes	****	<0.0001
mir172ab vs. mir172ac	-1.147	-17.35 to 15.06	No	ns	>0.9999
mir172ab vs. mir172ad	-61.73	-77.32 to -46.14	Yes	****	<0.0001
mir172ab vs. mir172ae	-2.731	-20.92 to 15.46	No	ns	>0.9999
mir172ab vs. mir172bc	4.669	-12.36 to 21.70	No	ns	>0.9999
mir172ab vs. mir172be	-0.6593	-16.25 to 14.93	No	ns	>0.9999
mir172ab vs. mir172cd	-10.48	-26.69 to 5.725	No	ns	0.8034
mir172ab vs. mir172ce	-0.5879	-16.18 to 15.00	No	ns	>0.9999
mir172ab vs. mir172de	-19.23	-35.44 to -3.025	Yes	**	0.0037
mir172ab vs. mir172abc	-14.23	-31.78 to 3.323	No	ns	0.3369
mir172ab vs. mir172abd	-51.77	-67.65 to -35.89	Yes	****	<0.0001
mir172ab vs. mir172acd	-41.23	-57.81 to -24.65	Yes	****	<0.0001
mir172ab vs. mir172ace	-3.786	-21.34 to 13.77	No	ns	>0.9999
mir172ab vs. mir172ade	-26.98	-45.17 to -8.790	Yes	****	<0.0001
mir172ab vs. mir172bcd	-33.68	-51.23 to -16.12	Yes	****	<0.0001
mir172ab vs. mir172bde	-15.33	-32.36 to 1.696	No	ns	0.152
mir172ab vs. mir172cde	-14.73	-30.94 to 1.475	No	ns	0.1393
mir172ab vs. mir172abcd	-36.15	-52.35 to -19.94	Yes	****	<0.0001
mir172ab vs. mir172abce	-17.36	-35.55 to 0.8348	No	ns	0.0858
mir172ab vs. mir172abde	-36.9	-54.45 to -19.34	Yes	****	<0.0001
mir172ab vs. mir172acde	-51.98	-70.17 to -33.79	Yes	****	<0.0001
mir172ab vs. mir172bcde	-29.23	-46.78 to -11.68	Yes	****	<0.0001
mir172ab vs. mir172abcde	-97.73	-117.7 to -77.75	Yes	****	<0.0001
mir172ac vs. mir172ad	-60.58	-76.51 to -44.66	Yes	****	<0.0001
mir172ac vs. mir172ae	-1.583	-20.06 to 16.89	No	ns	>0.9999
mir172ac vs. mir172bc	5.817	-11.52 to 23.15	No	ns	>0.9999
mir172ac vs. mir172be	0.4881	-15.44 to 16.41	No	ns	>0.9999
mir172ac vs. mir172cd	-9.333	-25.86 to 7.193	No	ns	0.9446
mir172ac vs. mir172ce	0.5595	-15.37 to 16.48	No	ns	>0.9999
mir172ac vs. mir172de	-18.08	-34.61 to -1.557	Yes	*	0.0145
mir172ac vs. mir172abc	-13.08	-30.93 to 4.767	No	ns	0.561
mir172ac vs. mir172abd	-50.62	-66.83 to -34.42	Yes	****	<0.0001
mir172ac vs. mir172acd	-40.08	-56.98 to -23.19	Yes	****	<0.0001
mir172ac vs. mir172ace	-2.639	-20.49 to 15.21	No	ns	>0.9999
mir172ac vs. mir172ade	-25.83	-44.31 to -7.356	Yes	***	0.0001
mir172ac vs. mir172bcd	-32.53	-50.38 to -14.68	Yes	****	<0.0001
mir172ac vs. mir172bde	-14.18	-31.52 to 3.150	No	ns	0.3176
mir172ac vs. mir172cde	-13.58	-30.11 to 2.943	No	ns	0.3086
mir172ac vs. mir172abcd	-35	-51.53 to -18.47	Yes	****	<0.0001
mir172ac vs. mir172abce	-16.21	-34.69 to 2.269	No	ns	0.1905
mir172ac vs. mir172abde	-35.75	-53.60 to -17.90	Yes	****	<0.0001
mir172ac vs. mir172acde	-50.83	-69.31 to -32.36	Yes	****	<0.0001
mir172ac vs. mir172bcde	-28.08	-45.93 to -10.23	Yes	****	<0.0001
mir172ac vs. mir172abcde	-96.58	-116.8 to -76.34	Yes	****	<0.0001
mir172ad vs. mir172ae	59	41.06 to 76.94	Yes	****	<0.0001
mir172ad vs. mir172bc	66.4	49.64 to 83.16	Yes	****	<0.0001
mir172ad vs. mir172be	61.07	45.77 to 76.37	Yes	****	<0.0001
mir172ad vs. mir172cd	51.25	35.32 to 67.18	Yes	****	<0.0001
mir172ad vs. mir172ce	61.14	45.84 to 76.44	Yes	****	<0.0001
mir172ad vs. mir172de	42.5	26.57 to 58.43	Yes	****	<0.0001
mir172ad vs. mir172abc	47.5	30.20 to 64.80	Yes	****	<0.0001
mir172ad vs. mir172abd	9.962	-5.630 to 25.55	No	ns	0.8216
mir172ad vs. mir172acd	20.5	4.190 to 36.81	Yes	**	0.0012
mir172ad vs. mir172ace	57.94	40.65 to 75.24	Yes	****	<0.0001
mir172ad vs. mir172ade	34.75	16.81 to 52.69	Yes	****	<0.0001
mir172ad vs. mir172bcd	28.06	10.76 to 45.35	Yes	****	<0.0001
mir172ad vs. mir172bde	46.4	29.64 to 63.16	Yes	****	<0.0001
mir172ad vs. mir172cde	47	31.07 to 62.93	Yes	****	<0.0001
mir172ad vs. mir172abcd	25.58	9.658 to 41.51	Yes	****	<0.0001
mir172ad vs. mir172abce	44.38	26.43 to 62.32	Yes	****	<0.0001
mir172ad vs. mir172abde	24.83	7.538 to 42.13	Yes	****	<0.0001
mir172ad vs. mir172acde	9.75	-8.191 to 27.69	No	ns	0.9641
mir172ad vs. mir172bcde	32.5	15.20 to 49.80	Yes	****	<0.0001
mir172ad vs. mir172abcde	-36	-55.75 to -16.25	Yes	****	<0.0001
mir172ae vs. mir172bc	7.4	-11.80 to 26.60	No	ns	0.9998
mir172ae vs. mir172be	2.071	-15.87 to 20.01	No	ns	>0.9999
mir172ae vs. mir172cd	-7.75	-26.23 to 10.73	No	ns	0.9991
mir172ae vs. mir172ce	2.143	-15.80 to 20.08	No	ns	>0.9999
mir172ae vs. mir172de	-16.5	-34.98 to 1.977	No	ns	0.1636
mir172ae vs. mir172abc	-11.5	-31.17 to 8.170	No	ns	0.9203
mir172ae vs. mir172abd	-49.04	-67.23 to -30.85	Yes	****	<0.0001
mir172ae vs. mir172acd	-38.5	-57.31 to -19.69	Yes	****	<0.0001
mir172ae vs. mir172ace	-1.056	-20.73 to 18.61	No	ns	>0.9999
mir172ae vs. mir172ade	-24.25	-44.49 to -4.009	Yes	**	0.0031
mir172ae vs. mir172bcd	-30.94	-50.61 to -11.27	Yes	****	<0.0001
mir172ae vs. mir172bde	-12.6	-31.80 to 6.602	No	ns	0.7804
mir172ae vs. mir172cde	-12	-30.48 to 6.477	No	ns	0.7969
mir172ae vs. mir172abcd	-33.42	-51.89 to -14.94	Yes	****	<0.0001
mir172ae vs. mir172abce	-14.63	-34.87 to 5.616	No	ns	0.5926
mir172ae vs. mir172abde	-34.17	-53.84 to -14.50	Yes	****	<0.0001
mir172ae vs. mir172acde	-49.25	-69.49 to -29.01	Yes	****	<0.0001
mir172ae vs. mir172bcde	-26.5	-46.17 to -6.830	Yes	***	0.0003
mir172ae vs. mir172abcde	-95	-116.9 to -73.14	Yes	****	<0.0001
mir172bc vs. mir172be	-5.329	-22.09 to 11.43	No	ns	>0.9999
mir172bc vs. mir172cd	-15.15	-32.48 to 2.183	No	ns	0.1962
mir172bc vs. mir172ce	-5.257	-22.02 to 11.50	No	ns	>0.9999
mir172bc vs. mir172de	-23.9	-41.23 to -6.567	Yes	***	0.0001
mir172bc vs. mir172abc	-18.9	-37.50 to -0.3002	Yes	*	0.0409
mir172bc vs. mir172abd	-56.44	-73.47 to -39.41	Yes	****	<0.0001
mir172bc vs. mir172acd	-45.9	-63.59 to -28.21	Yes	****	<0.0001
mir172bc vs. mir172ace	-8.456	-27.06 to 10.14	No	ns	0.9968
mir172bc vs. mir172ade	-31.65	-50.85 to -12.45	Yes	****	<0.0001
mir172bc vs. mir172bcd	-38.34	-56.94 to -19.74	Yes	****	<0.0001
mir172bc vs. mir172bde	-20	-38.10 to -1.896	Yes	*	0.0125
mir172bc vs. mir172cde	-19.4	-36.73 to -2.067	Yes	*	0.0101
mir172bc vs. mir172abcd	-40.82	-58.15 to -23.48	Yes	****	<0.0001
mir172bc vs. mir172abce	-22.03	-41.23 to -2.823	Yes	**	0.0067
mir172bc vs. mir172abde	-41.57	-60.17 to -22.97	Yes	****	<0.0001
mir172bc vs. mir172acde	-56.65	-75.85 to -37.45	Yes	****	<0.0001
mir172bc vs. mir172bcde	-33.9	-52.50 to -15.30	Yes	****	<0.0001
mir172bc vs. mir172abcde	-102.4	-123.3 to -81.50	Yes	****	<0.0001
mir172be vs. mir172cd	-9.821	-25.75 to 6.104	No	ns	0.8678
mir172be vs. mir172ce	0.07143	-15.23 to 15.37	No	ns	>0.9999
mir172be vs. mir172de	-18.57	-34.50 to -2.646	Yes	**	0.0051
mir172be vs. mir172abc	-13.57	-30.87 to 3.724	No	ns	0.4074
mir172be vs. mir172abd	-51.11	-66.70 to -35.52	Yes	****	<0.0001
mir172be vs. mir172acd	-40.57	-56.88 to -24.26	Yes	****	<0.0001
mir172be vs. mir172ace	-3.127	-20.42 to 14.17	No	ns	>0.9999
mir172be vs. mir172ade	-26.32	-44.26 to -8.380	Yes	****	<0.0001
mir172be vs. mir172bcd	-33.02	-50.31 to -15.72	Yes	****	<0.0001
mir172be vs. mir172bde	-14.67	-31.43 to 2.089	No	ns	0.1939
mir172be vs. mir172cde	-14.07	-30.00 to 1.854	No	ns	0.1792
mir172be vs. mir172abcd	-35.49	-51.41 to -19.56	Yes	****	<0.0001
mir172be vs. mir172abce	-16.7	-34.64 to 1.245	No	ns	0.1111
mir172be vs. mir172abde	-36.24	-53.53 to -18.94	Yes	****	<0.0001
mir172be vs. mir172acde	-51.32	-69.26 to -33.38	Yes	****	<0.0001
mir172be vs. mir172bcde	-28.57	-45.87 to -11.28	Yes	****	<0.0001
mir172be vs. mir172abcde	-97.07	-116.8 to -77.32	Yes	****	<0.0001
mir172cd vs. mir172ce	9.893	-6.032 to 25.82	No	ns	0.859
mir172cd vs. mir172de	-8.75	-25.28 to 7.776	No	ns	0.9738
mir172cd vs. mir172abc	-3.75	-21.60 to 14.10	No	ns	>0.9999
mir172cd vs. mir172abd	-41.29	-57.49 to -25.08	Yes	****	<0.0001
mir172cd vs. mir172acd	-30.75	-47.65 to -13.85	Yes	****	<0.0001
mir172cd vs. mir172ace	6.694	-11.16 to 24.54	No	ns	0.9999
mir172cd vs. mir172ade	-16.5	-34.98 to 1.977	No	ns	0.1636
mir172cd vs. mir172bcd	-23.19	-41.04 to -5.344	Yes	***	0.0006
mir172cd vs. mir172bde	-4.85	-22.18 to 12.48	No	ns	>0.9999
mir172cd vs. mir172cde	-4.25	-20.78 to 12.28	No	ns	>0.9999
mir172cd vs. mir172abcd	-25.67	-42.19 to -9.140	Yes	****	<0.0001
mir172cd vs. mir172abce	-6.875	-25.35 to 11.60	No	ns	0.9999
mir172cd vs. mir172abde	-26.42	-44.27 to -8.566	Yes	****	<0.0001
mir172cd vs. mir172acde	-41.5	-59.98 to -23.02	Yes	****	<0.0001
mir172cd vs. mir172bcde	-18.75	-36.60 to -0.8995	Yes	*	0.0263
mir172cd vs. mir172abcde	-87.25	-107.5 to -67.01	Yes	****	<0.0001
mir172ce vs. mir172de	-18.64	-34.57 to -2.718	Yes	**	0.0047
mir172ce vs. mir172abc	-13.64	-30.94 to 3.653	No	ns	0.3958
mir172ce vs. mir172abd	-51.18	-66.77 to -35.59	Yes	****	<0.0001
mir172ce vs. mir172acd	-40.64	-56.95 to -24.33	Yes	****	<0.0001
mir172ce vs. mir172ace	-3.198	-20.49 to 14.10	No	ns	>0.9999
mir172ce vs. mir172ade	-26.39	-44.33 to -8.452	Yes	****	<0.0001
mir172ce vs. mir172bcd	-33.09	-50.38 to -15.79	Yes	****	<0.0001
mir172ce vs. mir172bde	-14.74	-31.50 to 2.018	No	ns	0.1862
mir172ce vs. mir172cde	-14.14	-30.07 to 1.782	No	ns	0.1716
mir172ce vs. mir172abcd	-35.56	-51.48 to -19.63	Yes	****	<0.0001
mir172ce vs. mir172abce	-16.77	-34.71 to 1.173	No	ns	0.1064
mir172ce vs. mir172abde	-36.31	-53.60 to -19.01	Yes	****	<0.0001
mir172ce vs. mir172acde	-51.39	-69.33 to -33.45	Yes	****	<0.0001
mir172ce vs. mir172bcde	-28.64	-45.94 to -11.35	Yes	****	<0.0001
mir172ce vs. mir172abcde	-97.14	-116.9 to -77.39	Yes	****	<0.0001
mir172de vs. mir172abc	5	-12.85 to 22.85	No	ns	>0.9999
mir172de vs. mir172abd	-32.54	-48.74 to -16.33	Yes	****	<0.0001
mir172de vs. mir172acd	-22	-38.90 to -5.102	Yes	***	0.0006
mir172de vs. mir172ace	15.44	-2.406 to 33.29	No	ns	0.2129
mir172de vs. mir172ade	-7.75	-26.23 to 10.73	No	ns	0.9991
mir172de vs. mir172bcd	-14.44	-32.29 to 3.406	No	ns	0.3408
mir172de vs. mir172bde	3.9	-13.43 to 21.23	No	ns	>0.9999
mir172de vs. mir172cde	4.5	-12.03 to 21.03	No	ns	>0.9999
mir172de vs. mir172abcd	-16.92	-33.44 to -0.3903	Yes	*	0.0372
mir172de vs. mir172abce	1.875	-16.60 to 20.35	No	ns	>0.9999
mir172de vs. mir172abde	-17.67	-35.52 to 0.1838	No	ns	0.0567
mir172de vs. mir172acde	-32.75	-51.23 to -14.27	Yes	****	<0.0001
mir172de vs. mir172bcde	-10	-27.85 to 7.850	No	ns	0.9493
mir172de vs. mir172abcde	-78.5	-98.74 to -58.26	Yes	****	<0.0001
mir172abc vs. mir172abd	-37.54	-55.09 to -19.98	Yes	****	<0.0001
mir172abc vs. mir172acd	-27	-45.19 to -8.805	Yes	****	<0.0001
mir172abc vs. mir172ace	10.44	-8.639 to 29.53	No	ns	0.961
mir172abc vs. mir172ade	-12.75	-32.42 to 6.920	No	ns	0.8
mir172abc vs. mir172bcd	-19.44	-38.53 to -0.3615	Yes	*	0.0395
mir172abc vs. mir172bde	-1.1	-19.70 to 17.50	No	ns	>0.9999
mir172abc vs. mir172cde	-0.5	-18.35 to 17.35	No	ns	>0.9999
mir172abc vs. mir172abcd	-21.92	-39.77 to -4.066	Yes	**	0.0019
mir172abc vs. mir172abce	-3.125	-22.80 to 16.55	No	ns	>0.9999
mir172abc vs. mir172abde	-22.67	-41.75 to -3.584	Yes	**	0.0036
mir172abc vs. mir172acde	-37.75	-57.42 to -18.08	Yes	****	<0.0001
mir172abc vs. mir172bcde	-15	-34.08 to 4.083	No	ns	0.4036
mir172abc vs. mir172abcde	-83.5	-104.8 to -62.16	Yes	****	<0.0001
mir172abd vs. mir172acd	10.54	-6.046 to 27.12	No	ns	0.8292
mir172abd vs. mir172ace	47.98	30.43 to 65.54	Yes	****	<0.0001
mir172abd vs. mir172ade	24.79	6.598 to 42.98	Yes	***	0.0002
mir172abd vs. mir172bcd	18.09	0.5402 to 35.65	Yes	*	0.034
mir172abd vs. mir172bde	36.44	19.41 to 53.47	Yes	****	<0.0001
mir172abd vs. mir172cde	37.04	20.83 to 53.24	Yes	****	<0.0001
mir172abd vs. mir172abcd	15.62	-0.5836 to 31.83	No	ns	0.0767
mir172abd vs. mir172abce	34.41	16.22 to 52.60	Yes	****	<0.0001
mir172abd vs. mir172abde	14.87	-2.682 to 32.43	No	ns	0.25
mir172abd vs. mir172acde	-0.2115	-18.40 to 17.98	No	ns	>0.9999
mir172abd vs. mir172bcde	22.54	4.985 to 40.09	Yes	***	0.0008
mir172abd vs. mir172abcde	-45.96	-65.94 to -25.98	Yes	****	<0.0001
mir172acd vs. mir172ace	37.44	19.25 to 55.64	Yes	****	<0.0001
mir172acd vs. mir172ade	14.25	-4.560 to 33.06	No	ns	0.4865
mir172acd vs. mir172bcd	7.556	-10.64 to 25.75	No	ns	0.9993
mir172acd vs. mir172bde	25.9	8.213 to 43.59	Yes	****	<0.0001
mir172acd vs. mir172cde	26.5	9.602 to 43.40	Yes	****	<0.0001
mir172acd vs. mir172abcd	5.083	-11.81 to 21.98	No	ns	>0.9999
mir172acd vs. mir172abce	23.88	5.065 to 42.68	Yes	***	0.001
mir172acd vs. mir172abde	4.333	-13.86 to 22.53	No	ns	>0.9999
mir172acd vs. mir172acde	-10.75	-29.56 to 8.060	No	ns	0.937
mir172acd vs. mir172bcde	12	-6.195 to 30.19	No	ns	0.772
mir172acd vs. mir172abcde	-56.5	-77.04 to -35.96	Yes	****	<0.0001
mir172ace vs. mir172ade	-23.19	-42.86 to -3.524	Yes	**	0.0041
mir172ace vs. mir172bcd	-29.89	-48.97 to -10.81	Yes	****	<0.0001
mir172ace vs. mir172bde	-11.54	-30.14 to 7.055	No	ns	0.8601
mir172ace vs. mir172cde	-10.94	-28.79 to 6.906	No	ns	0.8745
mir172ace vs. mir172abcd	-32.36	-50.21 to -14.51	Yes	****	<0.0001
mir172ace vs. mir172abce	-13.57	-33.24 to 6.101	No	ns	0.6895
mir172ace vs. mir172abde	-33.11	-52.19 to -14.03	Yes	****	<0.0001
mir172ace vs. mir172acde	-48.19	-67.86 to -28.52	Yes	****	<0.0001
mir172ace vs. mir172bcde	-25.44	-44.53 to -6.361	Yes	***	0.0003
mir172ace vs. mir172abcde	-93.94	-115.3 to -72.61	Yes	****	<0.0001
mir172ade vs. mir172bcd	-6.694	-26.36 to 12.98	No	ns	>0.9999
mir172ade vs. mir172bde	11.65	-7.552 to 30.85	No	ns	0.886
mir172ade vs. mir172cde	12.25	-6.227 to 30.73	No	ns	0.7631
mir172ade vs. mir172abcd	-9.167	-27.64 to 9.310	No	ns	0.9887
mir172ade vs. mir172abce	9.625	-10.62 to 29.87	No	ns	0.9938
mir172ade vs. mir172abde	-9.917	-29.59 to 9.754	No	ns	0.986
mir172ade vs. mir172acde	-25	-45.24 to -4.759	Yes	**	0.0017
mir172ade vs. mir172bcde	-2.25	-21.92 to 17.42	No	ns	>0.9999
mir172ade vs. mir172abcde	-70.75	-92.61 to -48.89	Yes	****	<0.0001
mir172bcd vs. mir172bde	18.34	-0.2553 to 36.94	No	ns	0.059
mir172bcd vs. mir172cde	18.94	1.094 to 36.79	Yes	*	0.0228
mir172bcd vs. mir172abcd	-2.472	-20.32 to 15.38	No	ns	>0.9999
mir172bcd vs. mir172abce	16.32	-3.351 to 35.99	No	ns	0.2899
mir172bcd vs. mir172abde	-3.222	-22.31 to 15.86	No	ns	>0.9999
mir172bcd vs. mir172acde	-18.31	-37.98 to 1.365	No	ns	0.1111
mir172bcd vs. mir172bcde	4.444	-14.64 to 23.53	No	ns	>0.9999
mir172bcd vs. mir172abcde	-64.06	-85.39 to -42.72	Yes	****	<0.0001
mir172bde vs. mir172cde	0.6	-16.73 to 17.93	No	ns	>0.9999
mir172bde vs. mir172abcd	-20.82	-38.15 to -3.484	Yes	**	0.0029
mir172bde vs. mir172abce	-2.025	-21.23 to 17.18	No	ns	>0.9999
mir172bde vs. mir172abde	-21.57	-40.17 to -2.967	Yes	**	0.0056
mir172bde vs. mir172acde	-36.65	-55.85 to -17.45	Yes	****	<0.0001
mir172bde vs. mir172bcde	-13.9	-32.50 to 4.700	No	ns	0.5174
mir172bde vs. mir172abcde	-82.4	-103.3 to -61.50	Yes	****	<0.0001
mir172cde vs. mir172abcd	-21.42	-37.94 to -4.890	Yes	***	0.0006
mir172cde vs. mir172abce	-2.625	-21.10 to 15.85	No	ns	>0.9999
mir172cde vs. mir172abde	-22.17	-40.02 to -4.316	Yes	**	0.0015
mir172cde vs. mir172acde	-37.25	-55.73 to -18.77	Yes	****	<0.0001
mir172cde vs. mir172bcde	-14.5	-32.35 to 3.350	No	ns	0.3328
mir172cde vs. mir172abcde	-83	-103.2 to -62.76	Yes	****	<0.0001
mir172abcd vs. mir172abce	18.79	0.3147 to 37.27	Yes	*	0.0405
mir172abcd vs. mir172abde	-0.75	-18.60 to 17.10	No	ns	>0.9999
mir172abcd vs. mir172acde	-15.83	-34.31 to 2.644	No	ns	0.2295
mir172abcd vs. mir172bcde	6.917	-10.93 to 24.77	No	ns	0.9998
mir172abcd vs. mir172abcde	-61.58	-81.82 to -41.34	Yes	****	<0.0001
mir172abce vs. mir172abde	-19.54	-39.21 to 0.1286	No	ns	0.0541
mir172abce vs. mir172acde	-34.63	-54.87 to -14.38	Yes	****	<0.0001
mir172abce vs. mir172bcde	-11.88	-31.55 to 7.795	No	ns	0.8911
mir172abce vs. mir172abcde	-80.38	-102.2 to -58.51	Yes	****	<0.0001
mir172abde vs. mir172acde	-15.08	-34.75 to 4.587	No	ns	0.4591
mir172abde vs. mir172bcde	7.667	-11.42 to 26.75	No	ns	0.9996
mir172abde vs. mir172abcde	-60.83	-82.17 to -39.50	Yes	****	<0.0001
mir172acde vs. mir172bcde	22.75	3.080 to 42.42	Yes	**	0.0058
mir172acde vs. mir172abcde	-45.75	-67.61 to -23.89	Yes	****	<0.0001
mir172bcde vs. mir172abcde	-68.5	-89.84 to -47.16	Yes	****	<0.0001
Test details	Mean 1	Mean 2	Mean Diff.	SE of diff.	n1	n2	q	DF
WT vs. mir172a	66.53	73.25	-6.717	3.859	15	16	2.461	291
WT vs. mir172b	66.53	69.8	-3.267	3.921	15	15	1.178	291
WT vs. mir172c	66.53	77.73	-11.19	4.262	15	11	3.714	291
WT vs. mir172d	66.53	97.54	-31.01	4.069	15	13	10.78	291
WT vs. mir172e	66.53	82.75	-16.22	4.701	15	8	4.879	291
WT vs. mir172ab	66.53	79.77	-13.24	4.069	15	13	4.6	291
WT vs. mir172ac	66.53	80.92	-14.38	4.159	15	12	4.891	291
WT vs. mir172ad	66.53	141.5	-74.97	3.99	15	14	26.57	291
WT vs. mir172ae	66.53	82.5	-15.97	4.701	15	8	4.803	291
WT vs. mir172bc	66.53	75.1	-8.567	4.384	15	10	2.764	291
WT vs. mir172be	66.53	80.43	-13.9	3.99	15	14	4.925	291
WT vs. mir172cd	66.53	90.25	-23.72	4.159	15	12	8.065	291
WT vs. mir172ce	66.53	80.36	-13.82	3.99	15	14	4.899	291
WT vs. mir172de	66.53	99	-32.47	4.159	15	12	11.04	291
WT vs. mir172abc	66.53	94	-27.47	4.527	15	9	8.58	291
WT vs. mir172abd	66.53	131.5	-65.01	4.069	15	13	22.59	291
WT vs. mir172acd	66.53	121	-54.47	4.262	15	11	18.07	291
WT vs. mir172ace	66.53	83.56	-17.02	4.527	15	9	5.317	291
WT vs. mir172ade	66.53	106.8	-40.22	4.701	15	8	12.1	291
WT vs. mir172bcd	66.53	113.4	-46.91	4.527	15	9	14.65	291
WT vs. mir172bde	66.53	95.1	-28.57	4.384	15	10	9.216	291
WT vs. mir172cde	66.53	94.5	-27.97	4.159	15	12	9.51	291
WT vs. mir172abcd	66.53	115.9	-49.38	4.159	15	12	16.79	291
WT vs. mir172abce	66.53	97.13	-30.59	4.701	15	8	9.203	291
WT vs. mir172abde	66.53	116.7	-50.13	4.527	15	9	15.66	291
WT vs. mir172acde	66.53	131.8	-65.22	4.701	15	8	19.62	291
WT vs. mir172bcde	66.53	109	-42.47	4.527	15	9	13.27	291
WT vs. mir172abcde	66.53	177.5	-111	5.187	15	6	30.26	291
mir172a vs. mir172b	73.25	69.8	3.45	3.859	16	15	1.264	291
mir172a vs. mir172c	73.25	77.73	-4.477	4.206	16	11	1.506	291
mir172a vs. mir172d	73.25	97.54	-24.29	4.009	16	13	8.567	291
mir172a vs. mir172e	73.25	82.75	-9.5	4.65	16	8	2.889	291
mir172a vs. mir172ab	73.25	79.77	-6.519	4.009	16	13	2.299	291
mir172a vs. mir172ac	73.25	80.92	-7.667	4.101	16	12	2.644	291
mir172a vs. mir172ad	73.25	141.5	-68.25	3.93	16	14	24.56	291
mir172a vs. mir172ae	73.25	82.5	-9.25	4.65	16	8	2.813	291
mir172a vs. mir172bc	73.25	75.1	-1.85	4.329	16	10	0.6044	291
mir172a vs. mir172be	73.25	80.43	-7.179	3.93	16	14	2.583	291
mir172a vs. mir172cd	73.25	90.25	-17	4.101	16	12	5.863	291
mir172a vs. mir172ce	73.25	80.36	-7.107	3.93	16	14	2.558	291
mir172a vs. mir172de	73.25	99	-25.75	4.101	16	12	8.881	291
mir172a vs. mir172abc	73.25	94	-20.75	4.474	16	9	6.559	291
mir172a vs. mir172abd	73.25	131.5	-58.29	4.009	16	13	20.56	291
mir172a vs. mir172acd	73.25	121	-47.75	4.206	16	11	16.06	291
mir172a vs. mir172ace	73.25	83.56	-10.31	4.474	16	9	3.257	291
mir172a vs. mir172ade	73.25	106.8	-33.5	4.65	16	8	10.19	291
mir172a vs. mir172bcd	73.25	113.4	-40.19	4.474	16	9	12.71	291
mir172a vs. mir172bde	73.25	95.1	-21.85	4.329	16	10	7.139	291
mir172a vs. mir172cde	73.25	94.5	-21.25	4.101	16	12	7.329	291
mir172a vs. mir172abcd	73.25	115.9	-42.67	4.101	16	12	14.71	291
mir172a vs. mir172abce	73.25	97.13	-23.88	4.65	16	8	7.262	291
mir172a vs. mir172abde	73.25	116.7	-43.42	4.474	16	9	13.72	291
mir172a vs. mir172acde	73.25	131.8	-58.5	4.65	16	8	17.79	291
mir172a vs. mir172bcde	73.25	109	-35.75	4.474	16	9	11.3	291
mir172a vs. mir172abcde	73.25	177.5	-104.3	5.14	16	6	28.68	291
mir172b vs. mir172c	69.8	77.73	-7.927	4.262	15	11	2.63	291
mir172b vs. mir172d	69.8	97.54	-27.74	4.069	15	13	9.641	291
mir172b vs. mir172e	69.8	82.75	-12.95	4.701	15	8	3.896	291
mir172b vs. mir172ab	69.8	79.77	-9.969	4.069	15	13	3.465	291
mir172b vs. mir172ac	69.8	80.92	-11.12	4.159	15	12	3.78	291
mir172b vs. mir172ad	69.8	141.5	-71.7	3.99	15	14	25.41	291
mir172b vs. mir172ae	69.8	82.5	-12.7	4.701	15	8	3.821	291
mir172b vs. mir172bc	69.8	75.1	-5.3	4.384	15	10	1.71	291
mir172b vs. mir172be	69.8	80.43	-10.63	3.99	15	14	3.767	291
mir172b vs. mir172cd	69.8	90.25	-20.45	4.159	15	12	6.954	291
mir172b vs. mir172ce	69.8	80.36	-10.56	3.99	15	14	3.742	291
mir172b vs. mir172de	69.8	99	-29.2	4.159	15	12	9.93	291
mir172b vs. mir172abc	69.8	94	-24.2	4.527	15	9	7.559	291
mir172b vs. mir172abd	69.8	131.5	-61.74	4.069	15	13	21.46	291
mir172b vs. mir172acd	69.8	121	-51.2	4.262	15	11	16.99	291
mir172b vs. mir172ace	69.8	83.56	-13.76	4.527	15	9	4.297	291
mir172b vs. mir172ade	69.8	106.8	-36.95	4.701	15	8	11.12	291
mir172b vs. mir172bcd	69.8	113.4	-43.64	4.527	15	9	13.63	291
mir172b vs. mir172bde	69.8	95.1	-25.3	4.384	15	10	8.162	291
mir172b vs. mir172cde	69.8	94.5	-24.7	4.159	15	12	8.399	291
mir172b vs. mir172abcd	69.8	115.9	-46.12	4.159	15	12	15.68	291
mir172b vs. mir172abce	69.8	97.13	-27.33	4.701	15	8	8.22	291
mir172b vs. mir172abde	69.8	116.7	-46.87	4.527	15	9	14.64	291
mir172b vs. mir172acde	69.8	131.8	-61.95	4.701	15	8	18.64	291
mir172b vs. mir172bcde	69.8	109	-39.2	4.527	15	9	12.24	291
mir172b vs. mir172abcde	69.8	177.5	-107.7	5.187	15	6	29.36	291
mir172c vs. mir172d	77.73	97.54	-19.81	4.399	11	13	6.369	291
mir172c vs. mir172e	77.73	82.75	-5.023	4.989	11	8	1.424	291
mir172c vs. mir172ab	77.73	79.77	-2.042	4.399	11	13	0.6565	291
mir172c vs. mir172ac	77.73	80.92	-3.189	4.482	11	12	1.006	291
mir172c vs. mir172ad	77.73	141.5	-63.77	4.326	11	14	20.85	291
mir172c vs. mir172ae	77.73	82.5	-4.773	4.989	11	8	1.353	291
mir172c vs. mir172bc	77.73	75.1	2.627	4.692	11	10	0.7919	291
mir172c vs. mir172be	77.73	80.43	-2.701	4.326	11	14	0.883	291
mir172c vs. mir172cd	77.73	90.25	-12.52	4.482	11	12	3.951	291
mir172c vs. mir172ce	77.73	80.36	-2.63	4.326	11	14	0.8597	291
mir172c vs. mir172de	77.73	99	-21.27	4.482	11	12	6.712	291
mir172c vs. mir172abc	77.73	94	-16.27	4.826	11	9	4.768	291
mir172c vs. mir172abd	77.73	131.5	-53.81	4.399	11	13	17.3	291
mir172c vs. mir172acd	77.73	121	-43.27	4.579	11	11	13.37	291
mir172c vs. mir172ace	77.73	83.56	-5.828	4.826	11	9	1.708	291
mir172c vs. mir172ade	77.73	106.8	-29.02	4.989	11	8	8.226	291
mir172c vs. mir172bcd	77.73	113.4	-35.72	4.826	11	9	10.47	291
mir172c vs. mir172bde	77.73	95.1	-17.37	4.692	11	10	5.237	291
mir172c vs. mir172cde	77.73	94.5	-16.77	4.482	11	12	5.292	291
mir172c vs. mir172abcd	77.73	115.9	-38.19	4.482	11	12	12.05	291
mir172c vs. mir172abce	77.73	97.13	-19.4	4.989	11	8	5.498	291
mir172c vs. mir172abde	77.73	116.7	-38.94	4.826	11	9	11.41	291
mir172c vs. mir172acde	77.73	131.8	-54.02	4.989	11	8	15.31	291
mir172c vs. mir172bcde	77.73	109	-31.27	4.826	11	9	9.164	291
mir172c vs. mir172abcde	77.73	177.5	-99.77	5.45	11	6	25.89	291
mir172d vs. mir172e	97.54	82.75	14.79	4.825	13	8	4.334	291
mir172d vs. mir172ab	97.54	79.77	17.77	4.212	13	13	5.967	291
mir172d vs. mir172ac	97.54	80.92	16.62	4.299	13	12	5.469	291
mir172d vs. mir172ad	97.54	141.5	-43.96	4.136	13	14	15.03	291
mir172d vs. mir172ae	97.54	82.5	15.04	4.825	13	8	4.408	291
mir172d vs. mir172bc	97.54	75.1	22.44	4.517	13	10	7.026	291
mir172d vs. mir172be	97.54	80.43	17.11	4.136	13	14	5.851	291
mir172d vs. mir172cd	97.54	90.25	7.288	4.299	13	12	2.398	291
mir172d vs. mir172ce	97.54	80.36	17.18	4.136	13	14	5.875	291
mir172d vs. mir172de	97.54	99	-1.462	4.299	13	12	0.4808	291
mir172d vs. mir172abc	97.54	94	3.538	4.656	13	9	1.075	291
mir172d vs. mir172abd	97.54	131.5	-34	4.212	13	13	11.42	291
mir172d vs. mir172acd	97.54	121	-23.46	4.399	13	11	7.543	291
mir172d vs. mir172ace	97.54	83.56	13.98	4.656	13	9	4.247	291
mir172d vs. mir172ade	97.54	106.8	-9.212	4.825	13	8	2.7	291
mir172d vs. mir172bcd	97.54	113.4	-15.91	4.656	13	9	4.831	291
mir172d vs. mir172bde	97.54	95.1	2.438	4.517	13	10	0.7635	291
mir172d vs. mir172cde	97.54	94.5	3.038	4.299	13	12	0.9996	291
mir172d vs. mir172abcd	97.54	115.9	-18.38	4.299	13	12	6.046	291
mir172d vs. mir172abce	97.54	97.13	0.4135	4.825	13	8	0.1212	291
mir172d vs. mir172abde	97.54	116.7	-19.13	4.656	13	9	5.81	291
mir172d vs. mir172acde	97.54	131.8	-34.21	4.825	13	8	10.03	291
mir172d vs. mir172bcde	97.54	109	-11.46	4.656	13	9	3.481	291
mir172d vs. mir172abcde	97.54	177.5	-79.96	5.3	13	6	21.34	291
mir172e vs. mir172ab	82.75	79.77	2.981	4.825	8	13	0.8736	291
mir172e vs. mir172ac	82.75	80.92	1.833	4.901	8	12	0.529	291
mir172e vs. mir172ad	82.75	141.5	-58.75	4.759	8	14	17.46	291
mir172e vs. mir172ae	82.75	82.5	0.25	5.369	8	8	0.06585	291
mir172e vs. mir172bc	82.75	75.1	7.65	5.093	8	10	2.124	291
mir172e vs. mir172be	82.75	80.43	2.321	4.759	8	14	0.6898	291
mir172e vs. mir172cd	82.75	90.25	-7.5	4.901	8	12	2.164	291
mir172e vs. mir172ce	82.75	80.36	2.393	4.759	8	14	0.7111	291
mir172e vs. mir172de	82.75	99	-16.25	4.901	8	12	4.689	291
mir172e vs. mir172abc	82.75	94	-11.25	5.218	8	9	3.049	291
mir172e vs. mir172abd	82.75	131.5	-48.79	4.825	8	13	14.3	291
mir172e vs. mir172acd	82.75	121	-38.25	4.989	8	11	10.84	291
mir172e vs. mir172ace	82.75	83.56	-0.8056	5.218	8	9	0.2183	291
mir172e vs. mir172ade	82.75	106.8	-24	5.369	8	8	6.322	291
mir172e vs. mir172bcd	82.75	113.4	-30.69	5.218	8	9	8.32	291
mir172e vs. mir172bde	82.75	95.1	-12.35	5.093	8	10	3.429	291
mir172e vs. mir172cde	82.75	94.5	-11.75	4.901	8	12	3.39	291
mir172e vs. mir172abcd	82.75	115.9	-33.17	4.901	8	12	9.57	291
mir172e vs. mir172abce	82.75	97.13	-14.38	5.369	8	8	3.786	291
mir172e vs. mir172abde	82.75	116.7	-33.92	5.218	8	9	9.193	291
mir172e vs. mir172acde	82.75	131.8	-49	5.369	8	8	12.91	291
mir172e vs. mir172bcde	82.75	109	-26.25	5.218	8	9	7.115	291
mir172e vs. mir172abcde	82.75	177.5	-94.75	5.799	8	6	23.11	291
mir172ab vs. mir172ac	79.77	80.92	-1.147	4.299	13	12	0.3775	291
mir172ab vs. mir172ad	79.77	141.5	-61.73	4.136	13	14	21.11	291
mir172ab vs. mir172ae	79.77	82.5	-2.731	4.825	13	8	0.8004	291
mir172ab vs. mir172bc	79.77	75.1	4.669	4.517	13	10	1.462	291
mir172ab vs. mir172be	79.77	80.43	-0.6593	4.136	13	14	0.2255	291
mir172ab vs. mir172cd	79.77	90.25	-10.48	4.299	13	12	3.448	291
mir172ab vs. mir172ce	79.77	80.36	-0.5879	4.136	13	14	0.201	291
mir172ab vs. mir172de	79.77	99	-19.23	4.299	13	12	6.327	291
mir172ab vs. mir172abc	79.77	94	-14.23	4.656	13	9	4.322	291
mir172ab vs. mir172abd	79.77	131.5	-51.77	4.212	13	13	17.38	291
mir172ab vs. mir172acd	79.77	121	-41.23	4.399	13	11	13.26	291
mir172ab vs. mir172ace	79.77	83.56	-3.786	4.656	13	9	1.15	291
mir172ab vs. mir172ade	79.77	106.8	-26.98	4.825	13	8	7.908	291
mir172ab vs. mir172bcd	79.77	113.4	-33.68	4.656	13	9	10.23	291
mir172ab vs. mir172bde	79.77	95.1	-15.33	4.517	13	10	4.8	291
mir172ab vs. mir172cde	79.77	94.5	-14.73	4.299	13	12	4.846	291
mir172ab vs. mir172abcd	79.77	115.9	-36.15	4.299	13	12	11.89	291
mir172ab vs. mir172abce	79.77	97.13	-17.36	4.825	13	8	5.087	291
mir172ab vs. mir172abde	79.77	116.7	-36.9	4.656	13	9	11.21	291
mir172ab vs. mir172acde	79.77	131.8	-51.98	4.825	13	8	15.24	291
mir172ab vs. mir172bcde	79.77	109	-29.23	4.656	13	9	8.878	291
mir172ab vs. mir172abcde	79.77	177.5	-97.73	5.3	13	6	26.08	291
mir172ac vs. mir172ad	80.92	141.5	-60.58	4.224	12	14	20.28	291
mir172ac vs. mir172ae	80.92	82.5	-1.583	4.901	12	8	0.4569	291
mir172ac vs. mir172bc	80.92	75.1	5.817	4.598	12	10	1.789	291
mir172ac vs. mir172be	80.92	80.43	0.4881	4.224	12	14	0.1634	291
mir172ac vs. mir172cd	80.92	90.25	-9.333	4.384	12	12	3.011	291
mir172ac vs. mir172ce	80.92	80.36	0.5595	4.224	12	14	0.1873	291
mir172ac vs. mir172de	80.92	99	-18.08	4.384	12	12	5.834	291
mir172ac vs. mir172abc	80.92	94	-13.08	4.735	12	9	3.908	291
mir172ac vs. mir172abd	80.92	131.5	-50.62	4.299	12	13	16.65	291
mir172ac vs. mir172acd	80.92	121	-40.08	4.482	12	11	12.65	291
mir172ac vs. mir172ace	80.92	83.56	-2.639	4.735	12	9	0.7882	291
mir172ac vs. mir172ade	80.92	106.8	-25.83	4.901	12	8	7.454	291
mir172ac vs. mir172bcd	80.92	113.4	-32.53	4.735	12	9	9.715	291
mir172ac vs. mir172bde	80.92	95.1	-14.18	4.598	12	10	4.363	291
mir172ac vs. mir172cde	80.92	94.5	-13.58	4.384	12	12	4.382	291
mir172ac vs. mir172abcd	80.92	115.9	-35	4.384	12	12	11.29	291
mir172ac vs. mir172abce	80.92	97.13	-16.21	4.901	12	8	4.677	291
mir172ac vs. mir172abde	80.92	116.7	-35.75	4.735	12	9	10.68	291
mir172ac vs. mir172acde	80.92	131.8	-50.83	4.901	12	8	14.67	291
mir172ac vs. mir172bcde	80.92	109	-28.08	4.735	12	9	8.388	291
mir172ac vs. mir172abcde	80.92	177.5	-96.58	5.369	12	6	25.44	291
mir172ad vs. mir172ae	141.5	82.5	59	4.759	14	8	17.53	291
mir172ad vs. mir172bc	141.5	75.1	66.4	4.446	14	10	21.12	291
mir172ad vs. mir172be	141.5	80.43	61.07	4.059	14	14	21.28	291
mir172ad vs. mir172cd	141.5	90.25	51.25	4.224	14	12	17.16	291
mir172ad vs. mir172ce	141.5	80.36	61.14	4.059	14	14	21.31	291
mir172ad vs. mir172de	141.5	99	42.5	4.224	14	12	14.23	291
mir172ad vs. mir172abc	141.5	94	47.5	4.588	14	9	14.64	291
mir172ad vs. mir172abd	141.5	131.5	9.962	4.136	14	13	3.406	291
mir172ad vs. mir172acd	141.5	121	20.5	4.326	14	11	6.701	291
mir172ad vs. mir172ace	141.5	83.56	57.94	4.588	14	9	17.86	291
mir172ad vs. mir172ade	141.5	106.8	34.75	4.759	14	8	10.33	291
mir172ad vs. mir172bcd	141.5	113.4	28.06	4.588	14	9	8.648	291
mir172ad vs. mir172bde	141.5	95.1	46.4	4.446	14	10	14.76	291
mir172ad vs. mir172cde	141.5	94.5	47	4.224	14	12	15.73	291
mir172ad vs. mir172abcd	141.5	115.9	25.58	4.224	14	12	8.565	291
mir172ad vs. mir172abce	141.5	97.13	44.38	4.759	14	8	13.19	291
mir172ad vs. mir172abde	141.5	116.7	24.83	4.588	14	9	7.655	291
mir172ad vs. mir172acde	141.5	131.8	9.75	4.759	14	8	2.897	291
mir172ad vs. mir172bcde	141.5	109	32.5	4.588	14	9	10.02	291
mir172ad vs. mir172abcde	141.5	177.5	-36	5.24	14	6	9.717	291
mir172ae vs. mir172bc	82.5	75.1	7.4	5.093	8	10	2.055	291
mir172ae vs. mir172be	82.5	80.43	2.071	4.759	8	14	0.6156	291
mir172ae vs. mir172cd	82.5	90.25	-7.75	4.901	8	12	2.236	291
mir172ae vs. mir172ce	82.5	80.36	2.143	4.759	8	14	0.6368	291
mir172ae vs. mir172de	82.5	99	-16.5	4.901	8	12	4.761	291
mir172ae vs. mir172abc	82.5	94	-11.5	5.218	8	9	3.117	291
mir172ae vs. mir172abd	82.5	131.5	-49.04	4.825	8	13	14.37	291
mir172ae vs. mir172acd	82.5	121	-38.5	4.989	8	11	10.91	291
mir172ae vs. mir172ace	82.5	83.56	-1.056	5.218	8	9	0.2861	291
mir172ae vs. mir172ade	82.5	106.8	-24.25	5.369	8	8	6.388	291
mir172ae vs. mir172bcd	82.5	113.4	-30.94	5.218	8	9	8.387	291
mir172ae vs. mir172bde	82.5	95.1	-12.6	5.093	8	10	3.498	291
mir172ae vs. mir172cde	82.5	94.5	-12	4.901	8	12	3.463	291
mir172ae vs. mir172abcd	82.5	115.9	-33.42	4.901	8	12	9.642	291
mir172ae vs. mir172abce	82.5	97.13	-14.63	5.369	8	8	3.852	291
mir172ae vs. mir172abde	82.5	116.7	-34.17	5.218	8	9	9.261	291
mir172ae vs. mir172acde	82.5	131.8	-49.25	5.369	8	8	12.97	291
mir172ae vs. mir172bcde	82.5	109	-26.5	5.218	8	9	7.183	291
mir172ae vs. mir172abcde	82.5	177.5	-95	5.799	8	6	23.17	291
mir172bc vs. mir172be	75.1	80.43	-5.329	4.446	10	14	1.695	291
mir172bc vs. mir172cd	75.1	90.25	-15.15	4.598	10	12	4.66	291
mir172bc vs. mir172ce	75.1	80.36	-5.257	4.446	10	14	1.672	291
mir172bc vs. mir172de	75.1	99	-23.9	4.598	10	12	7.352	291
mir172bc vs. mir172abc	75.1	94	-18.9	4.934	10	9	5.418	291
mir172bc vs. mir172abd	75.1	131.5	-56.44	4.517	10	13	17.67	291
mir172bc vs. mir172acd	75.1	121	-45.9	4.692	10	11	13.84	291
mir172bc vs. mir172ace	75.1	83.56	-8.456	4.934	10	9	2.424	291
mir172bc vs. mir172ade	75.1	106.8	-31.65	5.093	10	8	8.788	291
mir172bc vs. mir172bcd	75.1	113.4	-38.34	4.934	10	9	10.99	291
mir172bc vs. mir172bde	75.1	95.1	-20	4.802	10	10	5.89	291
mir172bc vs. mir172cde	75.1	94.5	-19.4	4.598	10	12	5.967	291
mir172bc vs. mir172abcd	75.1	115.9	-40.82	4.598	10	12	12.55	291
mir172bc vs. mir172abce	75.1	97.13	-22.03	5.093	10	8	6.115	291
mir172bc vs. mir172abde	75.1	116.7	-41.57	4.934	10	9	11.91	291
mir172bc vs. mir172acde	75.1	131.8	-56.65	5.093	10	8	15.73	291
mir172bc vs. mir172bcde	75.1	109	-33.9	4.934	10	9	9.717	291
mir172bc vs. mir172abcde	75.1	177.5	-102.4	5.545	10	6	26.12	291
mir172be vs. mir172cd	80.43	90.25	-9.821	4.224	14	12	3.288	291
mir172be vs. mir172ce	80.43	80.36	0.07143	4.059	14	14	0.02489	291
mir172be vs. mir172de	80.43	99	-18.57	4.224	14	12	6.217	291
mir172be vs. mir172abc	80.43	94	-13.57	4.588	14	9	4.184	291
mir172be vs. mir172abd	80.43	131.5	-51.11	4.136	14	13	17.48	291
mir172be vs. mir172acd	80.43	121	-40.57	4.326	14	11	13.26	291
mir172be vs. mir172ace	80.43	83.56	-3.127	4.588	14	9	0.9639	291
mir172be vs. mir172ade	80.43	106.8	-26.32	4.759	14	8	7.822	291
mir172be vs. mir172bcd	80.43	113.4	-33.02	4.588	14	9	10.18	291
mir172be vs. mir172bde	80.43	95.1	-14.67	4.446	14	10	4.667	291
mir172be vs. mir172cde	80.43	94.5	-14.07	4.224	14	12	4.711	291
mir172be vs. mir172abcd	80.43	115.9	-35.49	4.224	14	12	11.88	291
mir172be vs. mir172abce	80.43	97.13	-16.7	4.759	14	8	4.962	291
mir172be vs. mir172abde	80.43	116.7	-36.24	4.588	14	9	11.17	291
mir172be vs. mir172acde	80.43	131.8	-51.32	4.759	14	8	15.25	291
mir172be vs. mir172bcde	80.43	109	-28.57	4.588	14	9	8.808	291
mir172be vs. mir172abcde	80.43	177.5	-97.07	5.24	14	6	26.2	291
mir172cd vs. mir172ce	90.25	80.36	9.893	4.224	12	14	3.312	291
mir172cd vs. mir172de	90.25	99	-8.75	4.384	12	12	2.823	291
mir172cd vs. mir172abc	90.25	94	-3.75	4.735	12	9	1.12	291
mir172cd vs. mir172abd	90.25	131.5	-41.29	4.299	12	13	13.58	291
mir172cd vs. mir172acd	90.25	121	-30.75	4.482	12	11	9.702	291
mir172cd vs. mir172ace	90.25	83.56	6.694	4.735	12	9	1.999	291
mir172cd vs. mir172ade	90.25	106.8	-16.5	4.901	12	8	4.761	291
mir172cd vs. mir172bcd	90.25	113.4	-23.19	4.735	12	9	6.928	291
mir172cd vs. mir172bde	90.25	95.1	-4.85	4.598	12	10	1.492	291
mir172cd vs. mir172cde	90.25	94.5	-4.25	4.384	12	12	1.371	291
mir172cd vs. mir172abcd	90.25	115.9	-25.67	4.384	12	12	8.28	291
mir172cd vs. mir172abce	90.25	97.13	-6.875	4.901	12	8	1.984	291
mir172cd vs. mir172abde	90.25	116.7	-26.42	4.735	12	9	7.89	291
mir172cd vs. mir172acde	90.25	131.8	-41.5	4.901	12	8	11.97	291
mir172cd vs. mir172bcde	90.25	109	-18.75	4.735	12	9	5.6	291
mir172cd vs. mir172abcde	90.25	177.5	-87.25	5.369	12	6	22.98	291
mir172ce vs. mir172de	80.36	99	-18.64	4.224	14	12	6.241	291
mir172ce vs. mir172abc	80.36	94	-13.64	4.588	14	9	4.206	291
mir172ce vs. mir172abd	80.36	131.5	-51.18	4.136	14	13	17.5	291
mir172ce vs. mir172acd	80.36	121	-40.64	4.326	14	11	13.29	291
mir172ce vs. mir172ace	80.36	83.56	-3.198	4.588	14	9	0.986	291
mir172ce vs. mir172ade	80.36	106.8	-26.39	4.759	14	8	7.843	291
mir172ce vs. mir172bcd	80.36	113.4	-33.09	4.588	14	9	10.2	291
mir172ce vs. mir172bde	80.36	95.1	-14.74	4.446	14	10	4.69	291
mir172ce vs. mir172cde	80.36	94.5	-14.14	4.224	14	12	4.735	291
mir172ce vs. mir172abcd	80.36	115.9	-35.56	4.224	14	12	11.9	291
mir172ce vs. mir172abce	80.36	97.13	-16.77	4.759	14	8	4.983	291
mir172ce vs. mir172abde	80.36	116.7	-36.31	4.588	14	9	11.19	291
mir172ce vs. mir172acde	80.36	131.8	-51.39	4.759	14	8	15.27	291
mir172ce vs. mir172bcde	80.36	109	-28.64	4.588	14	9	8.83	291
mir172ce vs. mir172abcde	80.36	177.5	-97.14	5.24	14	6	26.22	291
mir172de vs. mir172abc	99	94	5	4.735	12	9	1.493	291
mir172de vs. mir172abd	99	131.5	-32.54	4.299	12	13	10.71	291
mir172de vs. mir172acd	99	121	-22	4.482	12	11	6.941	291
mir172de vs. mir172ace	99	83.56	15.44	4.735	12	9	4.613	291
mir172de vs. mir172ade	99	106.8	-7.75	4.901	12	8	2.236	291
mir172de vs. mir172bcd	99	113.4	-14.44	4.735	12	9	4.314	291
mir172de vs. mir172bde	99	95.1	3.9	4.598	12	10	1.2	291
mir172de vs. mir172cde	99	94.5	4.5	4.384	12	12	1.452	291
mir172de vs. mir172abcd	99	115.9	-16.92	4.384	12	12	5.457	291
mir172de vs. mir172abce	99	97.13	1.875	4.901	12	8	0.541	291
mir172de vs. mir172abde	99	116.7	-17.67	4.735	12	9	5.277	291
mir172de vs. mir172acde	99	131.8	-32.75	4.901	12	8	9.45	291
mir172de vs. mir172bcde	99	109	-10	4.735	12	9	2.987	291
mir172de vs. mir172abcde	99	177.5	-78.5	5.369	12	6	20.68	291
mir172abc vs. mir172abd	94	131.5	-37.54	4.656	9	13	11.4	291
mir172abc vs. mir172acd	94	121	-27	4.826	9	11	7.912	291
mir172abc vs. mir172ace	94	83.56	10.44	5.062	9	9	2.918	291
mir172abc vs. mir172ade	94	106.8	-12.75	5.218	9	8	3.456	291
mir172abc vs. mir172bcd	94	113.4	-19.44	5.062	9	9	5.433	291
mir172abc vs. mir172bde	94	95.1	-1.1	4.934	9	10	0.3153	291
mir172abc vs. mir172cde	94	94.5	-0.5	4.735	9	12	0.1493	291
mir172abc vs. mir172abcd	94	115.9	-21.92	4.735	9	12	6.546	291
mir172abc vs. mir172abce	94	97.13	-3.125	5.218	9	8	0.847	291
mir172abc vs. mir172abde	94	116.7	-22.67	5.062	9	9	6.333	291
mir172abc vs. mir172acde	94	131.8	-37.75	5.218	9	8	10.23	291
mir172abc vs. mir172bcde	94	109	-15	5.062	9	9	4.191	291
mir172abc vs. mir172abcde	94	177.5	-83.5	5.659	9	6	20.87	291
mir172abd vs. mir172acd	131.5	121	10.54	4.399	13	11	3.388	291
mir172abd vs. mir172ace	131.5	83.56	47.98	4.656	13	9	14.57	291
mir172abd vs. mir172ade	131.5	106.8	24.79	4.825	13	8	7.265	291
mir172abd vs. mir172bcd	131.5	113.4	18.09	4.656	13	9	5.496	291
mir172abd vs. mir172bde	131.5	95.1	36.44	4.517	13	10	11.41	291
mir172abd vs. mir172cde	131.5	94.5	37.04	4.299	13	12	12.19	291
mir172abd vs. mir172abcd	131.5	115.9	15.62	4.299	13	12	5.14	291
mir172abd vs. mir172abce	131.5	97.13	34.41	4.825	13	8	10.09	291
mir172abd vs. mir172abde	131.5	116.7	14.87	4.656	13	9	4.517	291
mir172abd vs. mir172acde	131.5	131.8	-0.2115	4.825	13	8	0.062	291
mir172abd vs. mir172bcde	131.5	109	22.54	4.656	13	9	6.846	291
mir172abd vs. mir172abcde	131.5	177.5	-45.96	5.3	13	6	12.26	291
mir172acd vs. mir172ace	121	83.56	37.44	4.826	11	9	10.97	291
mir172acd vs. mir172ade	121	106.8	14.25	4.989	11	8	4.039	291
mir172acd vs. mir172bcd	121	113.4	7.556	4.826	11	9	2.214	291
mir172acd vs. mir172bde	121	95.1	25.9	4.692	11	10	7.807	291
mir172acd vs. mir172cde	121	94.5	26.5	4.482	11	12	8.361	291
mir172acd vs. mir172abcd	121	115.9	5.083	4.482	11	12	1.604	291
mir172acd vs. mir172abce	121	97.13	23.88	4.989	11	8	6.767	291
mir172acd vs. mir172abde	121	116.7	4.333	4.826	11	9	1.27	291
mir172acd vs. mir172acde	121	131.8	-10.75	4.989	11	8	3.047	291
mir172acd vs. mir172bcde	121	109	12	4.826	11	9	3.516	291
mir172acd vs. mir172abcde	121	177.5	-56.5	5.45	11	6	14.66	291
mir172ace vs. mir172ade	83.56	106.8	-23.19	5.218	9	8	6.287	291
mir172ace vs. mir172bcd	83.56	113.4	-29.89	5.062	9	9	8.351	291
mir172ace vs. mir172bde	83.56	95.1	-11.54	4.934	9	10	3.309	291
mir172ace vs. mir172cde	83.56	94.5	-10.94	4.735	9	12	3.269	291
mir172ace vs. mir172abcd	83.56	115.9	-32.36	4.735	9	12	9.666	291
mir172ace vs. mir172abce	83.56	97.13	-13.57	5.218	9	8	3.678	291
mir172ace vs. mir172abde	83.56	116.7	-33.11	5.062	9	9	9.251	291
mir172ace vs. mir172acde	83.56	131.8	-48.19	5.218	9	8	13.06	291
mir172ace vs. mir172bcde	83.56	109	-25.44	5.062	9	9	7.109	291
mir172ace vs. mir172abcde	83.56	177.5	-93.94	5.659	9	6	23.48	291
mir172ade vs. mir172bcd	106.8	113.4	-6.694	5.218	8	9	1.814	291
mir172ade vs. mir172bde	106.8	95.1	11.65	5.093	8	10	3.235	291
mir172ade vs. mir172cde	106.8	94.5	12.25	4.901	8	12	3.535	291
mir172ade vs. mir172abcd	106.8	115.9	-9.167	4.901	8	12	2.645	291
mir172ade vs. mir172abce	106.8	97.13	9.625	5.369	8	8	2.535	291
mir172ade vs. mir172abde	106.8	116.7	-9.917	5.218	8	9	2.688	291
mir172ade vs. mir172acde	106.8	131.8	-25	5.369	8	8	6.585	291
mir172ade vs. mir172bcde	106.8	109	-2.25	5.218	8	9	0.6099	291
mir172ade vs. mir172abcde	106.8	177.5	-70.75	5.799	8	6	17.25	291
mir172bcd vs. mir172bde	113.4	95.1	18.34	4.934	9	10	5.258	291
mir172bcd vs. mir172cde	113.4	94.5	18.94	4.735	9	12	5.658	291
mir172bcd vs. mir172abcd	113.4	115.9	-2.472	4.735	9	12	0.7384	291
mir172bcd vs. mir172abce	113.4	97.13	16.32	5.218	9	8	4.423	291
mir172bcd vs. mir172abde	113.4	116.7	-3.222	5.062	9	9	0.9002	291
mir172bcd vs. mir172acde	113.4	131.8	-18.31	5.218	9	8	4.962	291
mir172bcd vs. mir172bcde	113.4	109	4.444	5.062	9	9	1.242	291
mir172bcd vs. mir172abcde	113.4	177.5	-64.06	5.659	9	6	16.01	291
mir172bde vs. mir172cde	95.1	94.5	0.6	4.598	10	12	0.1846	291
mir172bde vs. mir172abcd	95.1	115.9	-20.82	4.598	10	12	6.403	291
mir172bde vs. mir172abce	95.1	97.13	-2.025	5.093	10	8	0.5623	291
mir172bde vs. mir172abde	95.1	116.7	-21.57	4.934	10	9	6.182	291
mir172bde vs. mir172acde	95.1	131.8	-36.65	5.093	10	8	10.18	291
mir172bde vs. mir172bcde	95.1	109	-13.9	4.934	10	9	3.984	291
mir172bde vs. mir172abcde	95.1	177.5	-82.4	5.545	10	6	21.02	291
mir172cde vs. mir172abcd	94.5	115.9	-21.42	4.384	12	12	6.909	291
mir172cde vs. mir172abce	94.5	97.13	-2.625	4.901	12	8	0.7574	291
mir172cde vs. mir172abde	94.5	116.7	-22.17	4.735	12	9	6.621	291
mir172cde vs. mir172acde	94.5	131.8	-37.25	4.901	12	8	10.75	291
mir172cde vs. mir172bcde	94.5	109	-14.5	4.735	12	9	4.331	291
mir172cde vs. mir172abcde	94.5	177.5	-83	5.369	12	6	21.86	291
mir172abcd vs. mir172abce	115.9	97.13	18.79	4.901	12	8	5.422	291
mir172abcd vs. mir172abde	115.9	116.7	-0.75	4.735	12	9	0.224	291
mir172abcd vs. mir172acde	115.9	131.8	-15.83	4.901	12	8	4.569	291
mir172abcd vs. mir172bcde	115.9	109	6.917	4.735	12	9	2.066	291
mir172abcd vs. mir172abcde	115.9	177.5	-61.58	5.369	12	6	16.22	291
mir172abce vs. mir172abde	97.13	116.7	-19.54	5.218	8	9	5.297	291
mir172abce vs. mir172acde	97.13	131.8	-34.63	5.369	8	8	9.121	291
mir172abce vs. mir172bcde	97.13	109	-11.88	5.218	8	9	3.219	291
mir172abce vs. mir172abcde	97.13	177.5	-80.38	5.799	8	6	19.6	291
mir172abde vs. mir172acde	116.7	131.8	-15.08	5.218	9	8	4.088	291
mir172abde vs. mir172bcde	116.7	109	7.667	5.062	9	9	2.142	291
mir172abde vs. mir172abcde	116.7	177.5	-60.83	5.659	9	6	15.2	291
mir172acde vs. mir172bcde	131.8	109	22.75	5.218	8	9	6.166	291
mir172acde vs. mir172abcde	131.8	177.5	-45.75	5.799	8	6	11.16	291
mir172bcde vs. mir172abcde	109	177.5	-68.5	5.659	9	6	17.12	291

## Sheet: LD-16°C
Rosette leaf number									Cauline leaf/Branch number									Total leaf number
Tukey's multiple comparisons test	Mean Diff.	95.00% CI of diff.	Significant?	Summary	Adjusted P Value				Tukey's multiple comparisons test	Mean Diff.	95.00% CI of diff.	Significant?	Summary	Adjusted P Value				Tukey's multiple comparisons test	Mean Diff.	95.00% CI of diff.	Significant?	Summary	Adjusted P Value
WT vs. mir172a	-3.214	-5.427 to -1.002	Yes	***	0.0002				WT vs. mir172a	-1.893	-2.892 to -0.8933	Yes	****	<0.0001				WT vs. mir172a	-5.107	-7.752 to -2.463	Yes	****	<0.0001
WT vs. mir172b	2.095	-0.1898 to 4.380	No	ns	0.1054				WT vs. mir172b	0.5238	-0.5213 to 1.569	No	ns	0.8678				WT vs. mir172b	2.66	-0.1057 to 5.425	No	ns	0.0713
WT vs. mir172c	1.547	-0.6883 to 3.781	No	ns	0.4716				WT vs. mir172c	0.2195	-0.7902 to 1.229	No	ns	0.9998				WT vs. mir172c	1.91	-0.8557 to 4.675	No	ns	0.4745
WT vs. mir172d	3.634	1.399 to 5.868	Yes	****	<0.0001				WT vs. mir172d	0.8716	-0.1380 to 1.881	No	ns	0.1619				WT vs. mir172d	4.26	1.494 to 7.025	Yes	****	<0.0001
WT vs. mir172e	-1.664	-3.978 to 0.6492	No	ns	0.4108				WT vs. mir172e	-1.276	-2.321 to -0.2311	Yes	**	0.0045				WT vs. mir172e	-2.94	-5.706 to -0.1752	Yes	*	0.0267
WT vs. mir172ab	-8.548	-10.93 to -6.169	Yes	****	<0.0001				WT vs. mir172ab	-3.254	-4.328 to -2.180	Yes	****	<0.0001				WT vs. mir172ab	-11.8	-14.64 to -8.959	Yes	****	<0.0001
WT vs. mir172ac	0.3333	-1.952 to 2.618	No	ns	>0.9999				WT vs. mir172ac	-2.19	-3.223 to -1.158	Yes	****	<0.0001				WT vs. mir172ac	-1.74	-4.506 to 1.025	No	ns	0.6157
WT vs. mir172ad	2.922	0.6631 to 5.181	Yes	**	0.0018				WT vs. mir172ad	-0.2489	-1.269 to 0.7716	No	ns	0.9994				WT vs. mir172ad	2.673	-0.02696 to 5.373	No	ns	0.055
WT vs. mir172cd	3.195	0.9359 to 5.454	Yes	***	0.0004				WT vs. mir172cd	0.06926	-0.9512 to 1.090	No	ns	>0.9999				WT vs. mir172cd	3.264	0.5639 to 5.964	Yes	**	0.0053
WT vs. mir172abcde	-18.36	-20.68 to -16.05	Yes	****	<0.0001				WT vs. mir172abcde	-11.88	-12.92 to -10.83	Yes	****	<0.0001				WT vs. mir172abcde	-30.24	-33.01 to -27.48	Yes	****	<0.0001
mir172a vs. mir172b	5.31	3.097 to 7.522	Yes	****	<0.0001				mir172a vs. mir172b	2.417	1.404 to 3.429	Yes	****	<0.0001				mir172a vs. mir172b	7.767	5.087 to 10.45	Yes	****	<0.0001
mir172a vs. mir172c	4.761	2.600 to 6.921	Yes	****	<0.0001				mir172a vs. mir172c	2.112	1.136 to 3.088	Yes	****	<0.0001				mir172a vs. mir172c	7.017	4.337 to 9.696	Yes	****	<0.0001
mir172a vs. mir172d	6.848	4.687 to 9.008	Yes	****	<0.0001				mir172a vs. mir172d	2.764	1.788 to 3.741	Yes	****	<0.0001				mir172a vs. mir172d	9.367	6.687 to 12.05	Yes	****	<0.0001
mir172a vs. mir172e	1.55	-0.6918 to 3.792	No	ns	0.473				mir172a vs. mir172e	0.6167	-0.3961 to 1.629	No	ns	0.6627				mir172a vs. mir172e	2.167	-0.5130 to 4.846	No	ns	0.2397
mir172a vs. mir172ab	-5.333	-7.642 to -3.025	Yes	****	<0.0001				mir172a vs. mir172ab	-1.361	-2.404 to -0.3181	Yes	**	0.0016				mir172a vs. mir172ab	-6.694	-9.454 to -3.935	Yes	****	<0.0001
mir172a vs. mir172ac	3.548	1.335 to 5.760	Yes	****	<0.0001				mir172a vs. mir172ac	-0.2976	-1.297 to 0.7019	No	ns	0.9966				mir172a vs. mir172ac	3.367	0.6870 to 6.046	Yes	**	0.0029
mir172a vs. mir172ad	6.136	3.951 to 8.322	Yes	****	<0.0001				mir172a vs. mir172ad	1.644	0.6566 to 2.631	Yes	****	<0.0001				mir172a vs. mir172ad	7.78	5.168 to 10.39	Yes	****	<0.0001
mir172a vs. mir172cd	6.409	4.224 to 8.595	Yes	****	<0.0001				mir172a vs. mir172cd	1.962	0.9748 to 2.949	Yes	****	<0.0001				mir172a vs. mir172cd	8.371	5.759 to 10.98	Yes	****	<0.0001
mir172a vs. mir172abcde	-15.15	-17.39 to -12.91	Yes	****	<0.0001				mir172a vs. mir172abcde	-9.983	-11.00 to -8.971	Yes	****	<0.0001				mir172a vs. mir172abcde	-25.13	-27.81 to -22.45	Yes	****	<0.0001
mir172b vs. mir172c	-0.5487	-2.783 to 1.686	No	ns	0.9993				mir172b vs. mir172c	-0.3043	-1.327 to 0.7184	No	ns	0.9966				mir172b vs. mir172c	-0.75	-3.549 to 2.049	No	ns	0.9986
mir172b vs. mir172d	1.538	-0.6965 to 3.773	No	ns	0.48				mir172b vs. mir172d	0.3478	-0.6749 to 1.371	No	ns	0.9902				mir172b vs. mir172d	1.6	-1.199 to 4.399	No	ns	0.7424
mir172b vs. mir172e	-3.76	-6.073 to -1.446	Yes	****	<0.0001				mir172b vs. mir172e	-1.8	-2.858 to -0.7422	Yes	****	<0.0001				mir172b vs. mir172e	-5.6	-8.399 to -2.801	Yes	****	<0.0001
mir172b vs. mir172ab	-10.64	-13.02 to -8.264	Yes	****	<0.0001				mir172b vs. mir172ab	-3.778	-4.865 to -2.691	Yes	****	<0.0001				mir172b vs. mir172ab	-14.46	-17.34 to -11.59	Yes	****	<0.0001
mir172b vs. mir172ac	-1.762	-4.047 to 0.5232	No	ns	0.3058				mir172b vs. mir172ac	-2.714	-3.759 to -1.669	Yes	****	<0.0001				mir172b vs. mir172ac	-4.4	-7.199 to -1.601	Yes	****	<0.0001
mir172b vs. mir172ad	0.8268	-1.432 to 3.086	No	ns	0.983				mir172b vs. mir172ad	-0.7727	-1.806 to 0.2607	No	ns	0.3513				mir172b vs. mir172ad	0.01364	-2.721 to 2.748	No	ns	>0.9999
mir172b vs. mir172cd	1.1	-1.159 to 3.359	No	ns	0.8879				mir172b vs. mir172cd	-0.4545	-1.488 to 0.5789	No	ns	0.9395				mir172b vs. mir172cd	0.6045	-2.130 to 3.339	No	ns	0.9997
mir172b vs. mir172abcde	-20.46	-22.77 to -18.15	Yes	****	<0.0001				mir172b vs. mir172abcde	-12.4	-13.46 to -11.34	Yes	****	<0.0001				mir172b vs. mir172abcde	-32.9	-35.70 to -30.10	Yes	****	<0.0001
mir172c vs. mir172d	2.087	-0.09650 to 4.270	No	ns	0.0752				mir172c vs. mir172d	0.6522	-0.3342 to 1.639	No	ns	0.5426				mir172c vs. mir172d	2.35	-0.4488 to 5.149	No	ns	0.1929
mir172c vs. mir172e	-3.211	-5.475 to -0.9470	Yes	***	0.0003				mir172c vs. mir172e	-1.496	-2.518 to -0.4729	Yes	***	0.0002				mir172c vs. mir172e	-4.85	-7.649 to -2.051	Yes	****	<0.0001
mir172c vs. mir172ab	-10.09	-12.42 to -7.764	Yes	****	<0.0001				mir172c vs. mir172ab	-3.473	-4.526 to -2.421	Yes	****	<0.0001				mir172c vs. mir172ab	-13.71	-16.59 to -10.84	Yes	****	<0.0001
mir172c vs. mir172ac	-1.213	-3.448 to 1.022	No	ns	0.7989				mir172c vs. mir172ac	-2.41	-3.420 to -1.400	Yes	****	<0.0001				mir172c vs. mir172ac	-3.65	-6.449 to -0.8512	Yes	**	0.0016
mir172c vs. mir172ad	1.375	-0.8326 to 3.584	No	ns	0.631				mir172c vs. mir172ad	-0.4684	-1.466 to 0.5292	No	ns	0.9093				mir172c vs. mir172ad	0.7636	-1.971 to 3.498	No	ns	0.998
mir172c vs. mir172cd	1.648	-0.5599 to 3.856	No	ns	0.3539				mir172c vs. mir172cd	-0.1502	-1.148 to 0.8473	No	ns	>0.9999				mir172c vs. mir172cd	1.355	-1.380 to 4.089	No	ns	0.8759
mir172c vs. mir172abcde	-19.91	-22.17 to -17.65	Yes	****	<0.0001				mir172c vs. mir172abcde	-12.1	-13.12 to -11.07	Yes	****	<0.0001				mir172c vs. mir172abcde	-32.15	-34.95 to -29.35	Yes	****	<0.0001
mir172d vs. mir172e	-5.298	-7.562 to -3.034	Yes	****	<0.0001				mir172d vs. mir172e	-2.148	-3.171 to -1.125	Yes	****	<0.0001				mir172d vs. mir172e	-7.2	-9.999 to -4.401	Yes	****	<0.0001
mir172d vs. mir172ab	-12.18	-14.51 to -9.851	Yes	****	<0.0001				mir172d vs. mir172ab	-4.126	-5.178 to -3.073	Yes	****	<0.0001				mir172d vs. mir172ab	-16.06	-18.94 to -13.19	Yes	****	<0.0001
mir172d vs. mir172ac	-3.3	-5.535 to -1.065	Yes	***	0.0001				mir172d vs. mir172ac	-3.062	-4.072 to -2.052	Yes	****	<0.0001				mir172d vs. mir172ac	-6	-8.799 to -3.201	Yes	****	<0.0001
mir172d vs. mir172ad	-0.7115	-2.920 to 1.497	No	ns	0.9936				mir172d vs. mir172ad	-1.121	-2.118 to -0.1230	Yes	*	0.014				mir172d vs. mir172ad	-1.586	-4.321 to 1.148	No	ns	0.7248
mir172d vs. mir172cd	-0.4387	-2.647 to 1.769	No	ns	>0.9999				mir172d vs. mir172cd	-0.8024	-1.800 to 0.1952	No	ns	0.2469				mir172d vs. mir172cd	-0.9955	-3.730 to 1.739	No	ns	0.9836
mir172d vs. mir172abcde	-22	-24.26 to -19.73	Yes	****	<0.0001				mir172d vs. mir172abcde	-12.75	-13.77 to -11.73	Yes	****	<0.0001				mir172d vs. mir172abcde	-34.5	-37.30 to -31.70	Yes	****	<0.0001
mir172e vs. mir172ab	-6.883	-9.289 to -4.478	Yes	****	<0.0001				mir172e vs. mir172ab	-1.978	-3.065 to -0.8910	Yes	****	<0.0001				mir172e vs. mir172ab	-8.861	-11.74 to -5.986	Yes	****	<0.0001
mir172e vs. mir172ac	1.998	-0.3158 to 4.311	No	ns	0.1617				mir172e vs. mir172ac	-0.9143	-1.959 to 0.1308	No	ns	0.1482				mir172e vs. mir172ac	1.2	-1.599 to 3.999	No	ns	0.9485
mir172e vs. mir172ad	4.586	2.299 to 6.874	Yes	****	<0.0001				mir172e vs. mir172ad	1.027	-0.006204 to 2.061	No	ns	0.0529				mir172e vs. mir172ad	5.614	2.879 to 8.348	Yes	****	<0.0001
mir172e vs. mir172cd	4.859	2.571 to 7.147	Yes	****	<0.0001				mir172e vs. mir172cd	1.345	0.3120 to 2.379	Yes	**	0.0016				mir172e vs. mir172cd	6.205	3.470 to 8.939	Yes	****	<0.0001
mir172e vs. mir172abcde	-16.7	-19.04 to -14.36	Yes	****	<0.0001				mir172e vs. mir172abcde	-10.6	-11.66 to -9.542	Yes	****	<0.0001				mir172e vs. mir172abcde	-27.3	-30.10 to -24.50	Yes	****	<0.0001
mir172ab vs. mir172ac	8.881	6.503 to 11.26	Yes	****	<0.0001				mir172ab vs. mir172ac	1.063	-0.01096 to 2.138	No	ns	0.0551				mir172ab vs. mir172ac	10.06	7.186 to 12.94	Yes	****	<0.0001
mir172ab vs. mir172ad	11.47	9.116 to 13.82	Yes	****	<0.0001				mir172ab vs. mir172ad	3.005	1.942 to 4.068	Yes	****	<0.0001				mir172ab vs. mir172ad	14.47	11.66 to 17.29	Yes	****	<0.0001
mir172ab vs. mir172cd	11.74	9.389 to 14.10	Yes	****	<0.0001				mir172ab vs. mir172cd	3.323	2.260 to 4.386	Yes	****	<0.0001				mir172ab vs. mir172cd	15.07	12.25 to 17.88	Yes	****	<0.0001
mir172ab vs. mir172abcde	-9.817	-12.22 to -7.411	Yes	****	<0.0001				mir172ab vs. mir172abcde	-8.622	-9.709 to -7.535	Yes	****	<0.0001				mir172ab vs. mir172abcde	-18.44	-21.31 to -15.56	Yes	****	<0.0001
mir172ac vs. mir172ad	2.589	0.3298 to 4.848	Yes	*	0.0109				mir172ac vs. mir172ad	1.942	0.9211 to 2.962	Yes	****	<0.0001				mir172ac vs. mir172ad	4.414	1.679 to 7.148	Yes	****	<0.0001
mir172ac vs. mir172cd	2.861	0.6025 to 5.120	Yes	**	0.0026				mir172ac vs. mir172cd	2.26	1.239 to 3.280	Yes	****	<0.0001				mir172ac vs. mir172cd	5.005	2.270 to 7.739	Yes	****	<0.0001
mir172ac vs. mir172abcde	-18.7	-21.01 to -16.38	Yes	****	<0.0001				mir172ac vs. mir172abcde	-9.686	-10.73 to -8.641	Yes	****	<0.0001				mir172ac vs. mir172abcde	-28.5	-31.30 to -25.70	Yes	****	<0.0001
mir172ad vs. mir172cd	0.2727	-1.960 to 2.505	No	ns	>0.9999				mir172ad vs. mir172cd	0.3182	-0.6904 to 1.327	No	ns	0.9946				mir172ad vs. mir172cd	0.5909	-2.078 to 3.259	No	ns	0.9997
mir172ad vs. mir172abcde	-21.29	-23.57 to -19.00	Yes	****	<0.0001				mir172ad vs. mir172abcde	-11.63	-12.66 to -10.59	Yes	****	<0.0001				mir172ad vs. mir172abcde	-32.91	-35.65 to -30.18	Yes	****	<0.0001
mir172cd vs. mir172abcde	-21.56	-23.85 to -19.27	Yes	****	<0.0001				mir172cd vs. mir172abcde	-11.95	-12.98 to -10.91	Yes	****	<0.0001				mir172cd vs. mir172abcde	-33.5	-36.24 to -30.77	Yes	****	<0.0001
Test details	Mean 1	Mean 2	Mean Diff.	SE of diff.	n1	n2	q		Test details	Mean 1	Mean 2	Mean Diff.	SE of diff.	n1	n2	q		Test details	Mean 1	Mean 2	Mean Diff.	SE of diff.	n1	n2	q
WT vs. mir172a	23.29	26.5	-3.214	0.6803	21	24	6.682		WT vs. mir172a	5.524	7.417	-1.893	0.3073	21	24	8.711		WT vs. mir172a	28.81	33.92	-5.107	0.8128	21	24	8.886
WT vs. mir172b	23.29	21.19	2.095	0.7026	21	21	4.217		WT vs. mir172b	5.524	5	0.5238	0.3213	21	20	2.305		WT vs. mir172b	28.81	26.15	2.66	0.8499	21	20	4.425
WT vs. mir172c	23.29	21.74	1.547	0.6872	21	23	3.183		WT vs. mir172c	5.524	5.304	0.2195	0.3104	21	23	0.9998		WT vs. mir172c	28.81	26.9	1.91	0.8499	21	20	3.177
WT vs. mir172d	23.29	19.65	3.634	0.6872	21	23	7.478		WT vs. mir172d	5.524	4.652	0.8716	0.3104	21	23	3.971		WT vs. mir172d	28.81	24.55	4.26	0.8499	21	20	7.088
WT vs. mir172e	23.29	24.95	-1.664	0.7113	21	20	3.309		WT vs. mir172e	5.524	6.8	-1.276	0.3213	21	20	5.617		WT vs. mir172e	28.81	31.75	-2.94	0.8499	21	20	4.893
WT vs. mir172ab	23.29	31.83	-8.548	0.7313	21	18	16.53		WT vs. mir172ab	5.524	8.778	-3.254	0.3303	21	18	13.93		WT vs. mir172ab	28.81	40.61	-11.8	0.8738	21	18	19.1
WT vs. mir172ac	23.29	22.95	0.3333	0.7026	21	21	0.6709		WT vs. mir172ac	5.524	7.714	-2.19	0.3174	21	21	9.76		WT vs. mir172ac	28.81	30.55	-1.74	0.8499	21	20	2.896
WT vs. mir172ad	23.29	20.36	2.922	0.6946	21	22	5.95		WT vs. mir172ad	5.524	5.773	-0.2489	0.3138	21	22	1.122		WT vs. mir172ad	28.81	26.14	2.673	0.8299	21	22	4.555
WT vs. mir172cd	23.29	20.09	3.195	0.6946	21	22	6.505		WT vs. mir172cd	5.524	5.455	0.06926	0.3138	21	22	0.3122		WT vs. mir172cd	28.81	25.55	3.264	0.8299	21	22	5.562
WT vs. mir172abcde	23.29	41.65	-18.36	0.7113	21	20	36.51		WT vs. mir172abcde	5.524	17.4	-11.88	0.3213	21	20	52.27		WT vs. mir172abcde	28.81	59.05	-30.24	0.8499	21	20	50.32
mir172a vs. mir172b	26.5	21.19	5.31	0.6803	24	21	11.04		mir172a vs. mir172b	7.417	5	2.417	0.3114	24	20	10.98		mir172a vs. mir172b	33.92	26.15	7.767	0.8236	24	20	13.34
mir172a vs. mir172c	26.5	21.74	4.761	0.6643	24	23	10.13		mir172a vs. mir172c	7.417	5.304	2.112	0.3001	24	23	9.954		mir172a vs. mir172c	33.92	26.9	7.017	0.8236	24	20	12.05
mir172a vs. mir172d	26.5	19.65	6.848	0.6643	24	23	14.58		mir172a vs. mir172d	7.417	4.652	2.764	0.3001	24	23	13.03		mir172a vs. mir172d	33.92	24.55	9.367	0.8236	24	20	16.08
mir172a vs. mir172e	26.5	24.95	1.55	0.6893	24	20	3.18		mir172a vs. mir172e	7.417	6.8	0.6167	0.3114	24	20	2.801		mir172a vs. mir172e	33.92	31.75	2.167	0.8236	24	20	3.72
mir172a vs. mir172ab	26.5	31.83	-5.333	0.7099	24	18	10.63		mir172a vs. mir172ab	7.417	8.778	-1.361	0.3207	24	18	6.003		mir172a vs. mir172ab	33.92	40.61	-6.694	0.8482	24	18	11.16
mir172a vs. mir172ac	26.5	22.95	3.548	0.6803	24	21	7.375		mir172a vs. mir172ac	7.417	7.714	-0.2976	0.3073	24	21	1.37		mir172a vs. mir172ac	33.92	30.55	3.367	0.8236	24	20	5.781
mir172a vs. mir172ad	26.5	20.36	6.136	0.672	24	22	12.91		mir172a vs. mir172ad	7.417	5.773	1.644	0.3036	24	22	7.659		mir172a vs. mir172ad	33.92	26.14	7.78	0.8029	24	22	13.7
mir172a vs. mir172cd	26.5	20.09	6.409	0.672	24	22	13.49		mir172a vs. mir172cd	7.417	5.455	1.962	0.3036	24	22	9.141		mir172a vs. mir172cd	33.92	25.55	8.371	0.8029	24	22	14.74
mir172a vs. mir172abcde	26.5	41.65	-15.15	0.6893	24	20	31.08		mir172a vs. mir172abcde	7.417	17.4	-9.983	0.3114	24	20	45.34		mir172a vs. mir172abcde	33.92	59.05	-25.13	0.8236	24	20	43.16
mir172b vs. mir172c	21.19	21.74	-0.5487	0.6872	21	23	1.129		mir172b vs. mir172c	5	5.304	-0.3043	0.3144	20	23	1.369		mir172b vs. mir172c	26.15	26.9	-0.75	0.8602	20	20	1.233
mir172b vs. mir172d	21.19	19.65	1.538	0.6872	21	23	3.166		mir172b vs. mir172d	5	4.652	0.3478	0.3144	20	23	1.564		mir172b vs. mir172d	26.15	24.55	1.6	0.8602	20	20	2.63
mir172b vs. mir172e	21.19	24.95	-3.76	0.7113	21	20	7.474		mir172b vs. mir172e	5	6.8	-1.8	0.3252	20	20	7.827		mir172b vs. mir172e	26.15	31.75	-5.6	0.8602	20	20	9.207
mir172b vs. mir172ab	21.19	31.83	-10.64	0.7313	21	18	20.58		mir172b vs. mir172ab	5	8.778	-3.778	0.3341	20	18	15.99		mir172b vs. mir172ab	26.15	40.61	-14.46	0.8838	20	18	23.14
mir172b vs. mir172ac	21.19	22.95	-1.762	0.7026	21	21	3.546		mir172b vs. mir172ac	5	7.714	-2.714	0.3213	20	21	11.95		mir172b vs. mir172ac	26.15	30.55	-4.4	0.8602	20	20	7.234
mir172b vs. mir172ad	21.19	20.36	0.8268	0.6946	21	22	1.684		mir172b vs. mir172ad	5	5.773	-0.7727	0.3177	20	22	3.439		mir172b vs. mir172ad	26.15	26.14	0.01364	0.8404	20	22	0.02295
mir172b vs. mir172cd	21.19	20.09	1.1	0.6946	21	22	2.239		mir172b vs. mir172cd	5	5.455	-0.4545	0.3177	20	22	2.023		mir172b vs. mir172cd	26.15	25.55	0.6045	0.8404	20	22	1.017
mir172b vs. mir172abcde	21.19	41.65	-20.46	0.7113	21	20	40.68		mir172b vs. mir172abcde	5	17.4	-12.4	0.3252	20	20	53.92		mir172b vs. mir172abcde	26.15	59.05	-32.9	0.8602	20	20	54.09
mir172c vs. mir172d	21.74	19.65	2.087	0.6714	23	23	4.396		mir172c vs. mir172d	5.304	4.652	0.6522	0.3033	23	23	3.041		mir172c vs. mir172d	26.9	24.55	2.35	0.8602	20	20	3.863
mir172c vs. mir172e	21.74	24.95	-3.211	0.6961	23	20	6.524		mir172c vs. mir172e	5.304	6.8	-1.496	0.3144	23	20	6.727		mir172c vs. mir172e	26.9	31.75	-4.85	0.8602	20	20	7.973
mir172c vs. mir172ab	21.74	31.83	-10.09	0.7165	23	18	19.92		mir172c vs. mir172ab	5.304	8.778	-3.473	0.3237	23	18	15.18		mir172c vs. mir172ab	26.9	40.61	-13.71	0.8838	20	18	21.94
mir172c vs. mir172ac	21.74	22.95	-1.213	0.6872	23	21	2.497		mir172c vs. mir172ac	5.304	7.714	-2.41	0.3104	23	21	10.98		mir172c vs. mir172ac	26.9	30.55	-3.65	0.8602	20	20	6.001
mir172c vs. mir172ad	21.74	20.36	1.375	0.6789	23	22	2.865		mir172c vs. mir172ad	5.304	5.773	-0.4684	0.3067	23	22	2.16		mir172c vs. mir172ad	26.9	26.14	0.7636	0.8404	20	22	1.285
mir172c vs. mir172cd	21.74	20.09	1.648	0.6789	23	22	3.433		mir172c vs. mir172cd	5.304	5.455	-0.1502	0.3067	23	22	0.6926		mir172c vs. mir172cd	26.9	25.55	1.355	0.8404	20	22	2.279
mir172c vs. mir172abcde	21.74	41.65	-19.91	0.6961	23	20	40.45		mir172c vs. mir172abcde	5.304	17.4	-12.1	0.3144	23	20	54.4		mir172c vs. mir172abcde	26.9	59.05	-32.15	0.8602	20	20	52.86
mir172d vs. mir172e	19.65	24.95	-5.298	0.6961	23	20	10.76		mir172d vs. mir172e	4.652	6.8	-2.148	0.3144	23	20	9.66		mir172d vs. mir172e	24.55	31.75	-7.2	0.8602	20	20	11.84
mir172d vs. mir172ab	19.65	31.83	-12.18	0.7165	23	18	24.04		mir172d vs. mir172ab	4.652	8.778	-4.126	0.3237	23	18	18.03		mir172d vs. mir172ab	24.55	40.61	-16.06	0.8838	20	18	25.7
mir172d vs. mir172ac	19.65	22.95	-3.3	0.6872	23	21	6.792		mir172d vs. mir172ac	4.652	7.714	-3.062	0.3104	23	21	13.95		mir172d vs. mir172ac	24.55	30.55	-6	0.8602	20	20	9.864
mir172d vs. mir172ad	19.65	20.36	-0.7115	0.6789	23	22	1.482		mir172d vs. mir172ad	4.652	5.773	-1.121	0.3067	23	22	5.167		mir172d vs. mir172ad	24.55	26.14	-1.586	0.8404	20	22	2.669
mir172d vs. mir172cd	19.65	20.09	-0.4387	0.6789	23	22	0.9139		mir172d vs. mir172cd	4.652	5.455	-0.8024	0.3067	23	22	3.7		mir172d vs. mir172cd	24.55	25.55	-0.9955	0.8404	20	22	1.675
mir172d vs. mir172abcde	19.65	41.65	-22	0.6961	23	20	44.69		mir172d vs. mir172abcde	4.652	17.4	-12.75	0.3144	23	20	57.33		mir172d vs. mir172abcde	24.55	59.05	-34.5	0.8602	20	20	56.72
mir172e vs. mir172ab	24.95	31.83	-6.883	0.7397	20	18	13.16		mir172e vs. mir172ab	6.8	8.778	-1.978	0.3341	20	18	8.371		mir172e vs. mir172ab	31.75	40.61	-8.861	0.8838	20	18	14.18
mir172e vs. mir172ac	24.95	22.95	1.998	0.7113	20	21	3.972		mir172e vs. mir172ac	6.8	7.714	-0.9143	0.3213	20	21	4.024		mir172e vs. mir172ac	31.75	30.55	1.2	0.8602	20	20	1.973
mir172e vs. mir172ad	24.95	20.36	4.586	0.7034	20	22	9.221		mir172e vs. mir172ad	6.8	5.773	1.027	0.3177	20	22	4.572		mir172e vs. mir172ad	31.75	26.14	5.614	0.8404	20	22	9.446
mir172e vs. mir172cd	24.95	20.09	4.859	0.7034	20	22	9.77		mir172e vs. mir172cd	6.8	5.455	1.345	0.3177	20	22	5.988		mir172e vs. mir172cd	31.75	25.55	6.205	0.8404	20	22	10.44
mir172e vs. mir172abcde	24.95	41.65	-16.7	0.7199	20	20	32.8		mir172e vs. mir172abcde	6.8	17.4	-10.6	0.3252	20	20	46.09		mir172e vs. mir172abcde	31.75	59.05	-27.3	0.8602	20	20	44.88
mir172ab vs. mir172ac	31.83	22.95	8.881	0.7313	18	21	17.17		mir172ab vs. mir172ac	8.778	7.714	1.063	0.3303	18	21	4.553		mir172ab vs. mir172ac	40.61	30.55	10.06	0.8838	18	20	16.1
mir172ab vs. mir172ad	31.83	20.36	11.47	0.7236	18	22	22.42		mir172ab vs. mir172ad	8.778	5.773	3.005	0.3269	18	22	13		mir172ab vs. mir172ad	40.61	26.14	14.47	0.8646	18	22	23.68
mir172ab vs. mir172cd	31.83	20.09	11.74	0.7236	18	22	22.95		mir172ab vs. mir172cd	8.778	5.455	3.323	0.3269	18	22	14.38		mir172ab vs. mir172cd	40.61	25.55	15.07	0.8646	18	22	24.64
mir172ab vs. mir172abcde	31.83	41.65	-9.817	0.7397	18	20	18.77		mir172ab vs. mir172abcde	8.778	17.4	-8.622	0.3341	18	20	36.49		mir172ab vs. mir172abcde	40.61	59.05	-18.44	0.8838	18	20	29.51
mir172ac vs. mir172ad	22.95	20.36	2.589	0.6946	21	22	5.271		mir172ac vs. mir172ad	7.714	5.773	1.942	0.3138	21	22	8.751		mir172ac vs. mir172ad	30.55	26.14	4.414	0.8404	20	22	7.427
mir172ac vs. mir172cd	22.95	20.09	2.861	0.6946	21	22	5.826		mir172ac vs. mir172cd	7.714	5.455	2.26	0.3138	21	22	10.19		mir172ac vs. mir172cd	30.55	25.55	5.005	0.8404	20	22	8.421
mir172ac vs. mir172abcde	22.95	41.65	-18.7	0.7113	21	20	37.17		mir172ac vs. mir172abcde	7.714	17.4	-9.686	0.3213	21	20	42.63		mir172ac vs. mir172abcde	30.55	59.05	-28.5	0.8602	20	20	46.85
mir172ad vs. mir172cd	20.36	20.09	0.2727	0.6864	22	22	0.5619		mir172ad vs. mir172cd	5.773	5.455	0.3182	0.3101	22	22	1.451		mir172ad vs. mir172cd	26.14	25.55	0.5909	0.8202	22	22	1.019
mir172ad vs. mir172abcde	20.36	41.65	-21.29	0.7034	22	20	42.8		mir172ad vs. mir172abcde	5.773	17.4	-11.63	0.3177	22	20	51.75		mir172ad vs. mir172abcde	26.14	59.05	-32.91	0.8404	22	20	55.38
mir172cd vs. mir172abcde	20.09	41.65	-21.56	0.7034	22	20	43.35		mir172cd vs. mir172abcde	5.455	17.4	-11.95	0.3177	22	20	53.17		mir172cd vs. mir172abcde	25.55	59.05	-33.5	0.8404	22	20	56.38

## Sheet: LD-28°C
Rosette leaf number			Cauline leaf/Branch number			Total leaf number
Column A	WT		Column A	WT		Column A	WT
vs.	vs.		vs.	vs.		vs.	vs.
Column B	mir172abcde		Column B	mir172abcde		Column B	mir172abcde
Unpaired t test			Unpaired t test			Unpaired t test
P value	<0.0001		P value	<0.0001		P value	<0.0001
P value summary	****		P value summary	****		P value summary	****
Significantly different (P < 0.05)?	Yes		Significantly different (P < 0.05)?	Yes		Significantly different (P < 0.05)?	Yes
One- or two-tailed P value?	Two-tailed		One- or two-tailed P value?	Two-tailed		One- or two-tailed P value?	Two-tailed
t, df	t=25.24, df=47		t, df	t=20.87, df=80		t, df	t=26.82, df=47
How big is the difference?			How big is the difference?			How big is the difference?
Mean of column A	8.632		Mean of column A	3.2		Mean of column A	11.79
Mean of column B	25.17		Mean of column B	8.189		Mean of column B	33.17
Difference between means (B - A) ± SEM	16.54 ± 0.6550		Difference between means (B - A) ± SEM	4.989 ± 0.2391		Difference between means (B - A) ± SEM	21.38 ± 0.7970
95% confidence interval	15.22 to 17.85		95% confidence interval	4.513 to 5.465		95% confidence interval	19.77 to 22.98
R squared (eta squared)	0.9313		R squared (eta squared)	0.8448		R squared (eta squared)	0.9387
F test to compare variances			F test to compare variances			F test to compare variances
F, DFn, Dfd	6.510, 29, 18		F, DFn, Dfd	8.913, 36, 44		F, DFn, Dfd	6.773, 29, 18
P value	0.0001		P value	<0.0001		P value	<0.0001
P value summary	***		P value summary	****		P value summary	****
Significantly different (P < 0.05)?	Yes		Significantly different (P < 0.05)?	Yes		Significantly different (P < 0.05)?	Yes
Data analyzed			Data analyzed			Data analyzed
Sample size, column A	19		Sample size, column A	45		Sample size, column A	19
Sample size, column B	30		Sample size, column B	37		Sample size, column B	30

## Sheet: MIR172-OE
Rosette leaf number
Tukey's multiple comparisons test	Mean Diff.	95.00% CI of diff.	Significant?	Summary	Adjusted P Value
WT vs. MIR172A-OE	9.626	8.558 to 10.69	Yes	****	<0.0001
WT vs. mir72a-OE	-1.35	-2.941 to 0.2409	No	ns	0.182
WT vs. MIR172B-OE	10.26	9.156 to 11.36	Yes	****	<0.0001
WT vs. mir172b-OE	2.381	1.163 to 3.598	Yes	****	<0.0001
WT vs. MIR172C-OE	10.15	8.441 to 11.86	Yes	****	<0.0001
WT vs. mir172c-OE	-1.136	-2.637 to 0.3652	No	ns	0.3359
WT vs. MIR172D-OE	9.989	8.832 to 11.15	Yes	****	<0.0001
WT vs. mir172d-OE	0.95	-0.2823 to 2.182	No	ns	0.3082
WT vs. MIR172E-OE	10.45	9.425 to 11.48	Yes	****	<0.0001
WT vs. mir172e-OE	-0.2389	-1.611 to 1.133	No	ns	>0.9999
MIR172A-OE vs. mir72a-OE	-10.98	-12.56 to -9.394	Yes	****	<0.0001
MIR172A-OE vs. MIR172B-OE	0.6319	-0.4579 to 1.722	No	ns	0.7292
MIR172A-OE vs. mir172b-OE	-7.245	-8.452 to -6.039	Yes	****	<0.0001
MIR172A-OE vs. MIR172C-OE	0.5238	-1.177 to 2.225	No	ns	0.9957
MIR172A-OE vs. mir172c-OE	-10.76	-12.25 to -9.270	Yes	****	<0.0001
MIR172A-OE vs. MIR172D-OE	0.3625	-0.7820 to 1.507	No	ns	0.9946
MIR172A-OE vs. mir172d-OE	-8.676	-9.897 to -7.455	Yes	****	<0.0001
MIR172A-OE vs. MIR172E-OE	0.8238	-0.1879 to 1.836	No	ns	0.2324
MIR172A-OE vs. mir172e-OE	-9.865	-11.23 to -8.503	Yes	****	<0.0001
mir72a-OE vs. MIR172B-OE	11.61	10.00 to 13.21	Yes	****	<0.0001
mir72a-OE vs. mir172b-OE	3.731	2.044 to 5.418	Yes	****	<0.0001
mir72a-OE vs. MIR172C-OE	11.5	9.430 to 13.57	Yes	****	<0.0001
mir72a-OE vs. mir172c-OE	0.2143	-1.687 to 2.116	No	ns	>0.9999
mir72a-OE vs. MIR172D-OE	11.34	9.695 to 12.98	Yes	****	<0.0001
mir72a-OE vs. mir172d-OE	2.3	0.6025 to 3.997	Yes	***	0.0008
mir72a-OE vs. MIR172E-OE	11.8	10.25 to 13.35	Yes	****	<0.0001
mir72a-OE vs. mir172e-OE	1.111	-0.6902 to 2.912	No	ns	0.6483
MIR172B-OE vs. mir172b-OE	-7.877	-9.114 to -6.640	Yes	****	<0.0001
MIR172B-OE vs. MIR172C-OE	-0.1081	-1.831 to 1.615	No	ns	>0.9999
MIR172B-OE vs. mir172c-OE	-11.39	-12.91 to -9.877	Yes	****	<0.0001
MIR172B-OE vs. MIR172D-OE	-0.2694	-1.446 to 0.9075	No	ns	0.9997
MIR172B-OE vs. mir172d-OE	-9.308	-10.56 to -8.057	Yes	****	<0.0001
MIR172B-OE vs. MIR172E-OE	0.1919	-0.8563 to 1.240	No	ns	>0.9999
MIR172B-OE vs. mir172e-OE	-10.5	-11.89 to -9.108	Yes	****	<0.0001
mir172b-OE vs. MIR172C-OE	7.769	5.971 to 9.568	Yes	****	<0.0001
mir172b-OE vs. mir172c-OE	-3.516	-5.119 to -1.914	Yes	****	<0.0001
mir172b-OE vs. MIR172D-OE	7.608	6.323 to 8.893	Yes	****	<0.0001
mir172b-OE vs. mir172d-OE	-1.431	-2.785 to -0.07685	Yes	*	0.0284
mir172b-OE vs. MIR172E-OE	8.069	6.901 to 9.238	Yes	****	<0.0001
mir172b-OE vs. mir172e-OE	-2.62	-4.102 to -1.138	Yes	****	<0.0001
MIR172C-OE vs. mir172c-OE	-11.29	-13.29 to -9.284	Yes	****	<0.0001
MIR172C-OE vs. MIR172D-OE	-0.1613	-1.919 to 1.597	No	ns	>0.9999
MIR172C-OE vs. mir172d-OE	-9.2	-11.01 to -7.391	Yes	****	<0.0001
MIR172C-OE vs. MIR172E-OE	0.3	-1.374 to 1.974	No	ns	>0.9999
MIR172C-OE vs. mir172e-OE	-10.39	-12.30 to -8.483	Yes	****	<0.0001
mir172c-OE vs. MIR172D-OE	11.12	9.568 to 12.68	Yes	****	<0.0001
mir172c-OE vs. mir172d-OE	2.086	0.4722 to 3.699	Yes	**	0.0018
mir172c-OE vs. MIR172E-OE	11.59	10.12 to 13.05	Yes	****	<0.0001
mir172c-OE vs. mir172e-OE	0.8968	-0.8256 to 2.619	No	ns	0.8401
MIR172D-OE vs. mir172d-OE	-9.039	-10.34 to -7.739	Yes	****	<0.0001
MIR172D-OE vs. MIR172E-OE	0.4613	-0.6437 to 1.566	No	ns	0.958
MIR172D-OE vs. mir172e-OE	-10.23	-11.66 to -8.795	Yes	****	<0.0001
mir172d-OE vs. MIR172E-OE	9.5	8.316 to 10.68	Yes	****	<0.0001
mir172d-OE vs. mir172e-OE	-1.189	-2.683 to 0.3053	No	ns	0.2633
MIR172E-OE vs. mir172e-OE	-10.69	-12.02 to -9.360	Yes	****	<0.0001
Test details	Mean 1	Mean 2	Mean Diff.	SE of diff.	n1	n2	q
WT vs. MIR172A-OE	13.15	3.524	9.626	0.3292	40	42	41.36
WT vs. mir72a-OE	13.15	14.5	-1.35	0.4904	40	12	3.893
WT vs. MIR172B-OE	13.15	2.892	10.26	0.3398	40	37	42.69
WT vs. mir172b-OE	13.15	10.77	2.381	0.3753	40	26	8.971
WT vs. MIR172C-OE	13.15	3	10.15	0.5267	40	10	27.25
WT vs. mir172c-OE	13.15	14.29	-1.136	0.4626	40	14	3.472
WT vs. MIR172D-OE	13.15	3.161	9.989	0.3565	40	31	39.62
WT vs. mir172d-OE	13.15	12.2	0.95	0.3798	40	25	3.537
WT vs. MIR172E-OE	13.15	2.7	10.45	0.316	40	50	46.76
WT vs. mir172e-OE	13.15	13.39	-0.2389	0.4229	40	18	0.7989
MIR172A-OE vs. mir72a-OE	3.524	14.5	-10.98	0.4877	42	12	31.83
MIR172A-OE vs. MIR172B-OE	3.524	2.892	0.6319	0.3359	42	37	2.66
MIR172A-OE vs. mir172b-OE	3.524	10.77	-7.245	0.3718	42	26	27.56
MIR172A-OE vs. MIR172C-OE	3.524	3	0.5238	0.5242	42	10	1.413
MIR172A-OE vs. mir172c-OE	3.524	14.29	-10.76	0.4598	42	14	33.1
MIR172A-OE vs. MIR172D-OE	3.524	3.161	0.3625	0.3528	42	31	1.453
MIR172A-OE vs. mir172d-OE	3.524	12.2	-8.676	0.3763	42	25	32.6
MIR172A-OE vs. MIR172E-OE	3.524	2.7	0.8238	0.3118	42	50	3.736
MIR172A-OE vs. mir172e-OE	3.524	13.39	-9.865	0.4197	42	18	33.24
mir72a-OE vs. MIR172B-OE	14.5	2.892	11.61	0.4949	12	37	33.17
mir72a-OE vs. mir172b-OE	14.5	10.77	3.731	0.5199	12	26	10.15
mir72a-OE vs. MIR172C-OE	14.5	3	11.5	0.6379	12	10	25.49
mir72a-OE vs. mir172c-OE	14.5	14.29	0.2143	0.5861	12	14	0.517
mir72a-OE vs. MIR172D-OE	14.5	3.161	11.34	0.5065	12	31	31.66
mir72a-OE vs. mir172d-OE	14.5	12.2	2.3	0.5232	12	25	6.217
mir72a-OE vs. MIR172E-OE	14.5	2.7	11.8	0.4789	12	50	34.84
mir72a-OE vs. mir172e-OE	14.5	13.39	1.111	0.5552	12	18	2.83
MIR172B-OE vs. mir172b-OE	2.892	10.77	-7.877	0.3813	37	26	29.22
MIR172B-OE vs. MIR172C-OE	2.892	3	-0.1081	0.531	37	10	0.2879
MIR172B-OE vs. mir172c-OE	2.892	14.29	-11.39	0.4675	37	14	34.47
MIR172B-OE vs. MIR172D-OE	2.892	3.161	-0.2694	0.3628	37	31	1.05
MIR172B-OE vs. mir172d-OE	2.892	12.2	-9.308	0.3857	37	25	34.13
MIR172B-OE vs. MIR172E-OE	2.892	2.7	0.1919	0.3231	37	50	0.8399
MIR172B-OE vs. mir172e-OE	2.892	13.39	-10.5	0.4281	37	18	34.67
mir172b-OE vs. MIR172C-OE	10.77	3	7.769	0.5544	26	10	19.82
mir172b-OE vs. mir172c-OE	10.77	14.29	-3.516	0.4939	26	14	10.07
mir172b-OE vs. MIR172D-OE	10.77	3.161	7.608	0.3962	26	31	27.16
mir172b-OE vs. mir172d-OE	10.77	12.2	-1.431	0.4173	26	25	4.849
mir172b-OE vs. MIR172E-OE	10.77	2.7	8.069	0.3602	26	50	31.68
mir172b-OE vs. mir172e-OE	10.77	13.39	-2.62	0.4568	26	18	8.11
MIR172C-OE vs. mir172c-OE	3	14.29	-11.29	0.6169	10	14	25.87
MIR172C-OE vs. MIR172D-OE	3	3.161	-0.1613	0.5418	10	31	0.421
MIR172C-OE vs. mir172d-OE	3	12.2	-9.2	0.5575	10	25	23.34
MIR172C-OE vs. MIR172E-OE	3	2.7	0.3	0.5161	10	50	0.8221
MIR172C-OE vs. mir172e-OE	3	13.39	-10.39	0.5876	10	18	25
mir172c-OE vs. MIR172D-OE	14.29	3.161	11.12	0.4797	14	31	32.79
mir172c-OE vs. mir172d-OE	14.29	12.2	2.086	0.4973	14	25	5.931
mir172c-OE vs. MIR172E-OE	14.29	2.7	11.59	0.4505	14	50	36.37
mir172c-OE vs. mir172e-OE	14.29	13.39	0.8968	0.5309	14	18	2.389
MIR172D-OE vs. mir172d-OE	3.161	12.2	-9.039	0.4005	31	25	31.92
MIR172D-OE vs. MIR172E-OE	3.161	2.7	0.4613	0.3406	31	50	1.915
MIR172D-OE vs. mir172e-OE	3.161	13.39	-10.23	0.4415	31	18	32.76
mir172d-OE vs. MIR172E-OE	12.2	2.7	9.5	0.3649	25	50	36.81
mir172d-OE vs. mir172e-OE	12.2	13.39	-1.189	0.4605	25	18	3.651
MIR172E-OE vs. mir172e-OE	2.7	13.39	-10.69	0.4095	50	18	36.91
