# Supplementary material for: Redundant and specific roles of individual MIR172 genes in plant development
Source: PLoS Biol. 2021 Feb 2;19(2):e3001044. doi: 10.1371/journal.pbio.3001044 (PMC7853526; doi:10.1371/journal.pbio.3001044)
Supplement: S1 Data — From Figs 1D, 2B, 2D, 2F, 2H, 3B–3D, 4E–4J, 5B, 5D, 7A–7E. (XLSX) [file pbio.3001044.s019.xlsx]

## Sheet: Fig1D
Fig1D
Rosette leaf number @ 22°C-LD
WT	35S::172A	35S::172a	35S::172B	35S::172b	35S::172C	35S::172c	35S::172D	35S::172d	35S::172E	35S::172e
13	2	17	2	9	3	15	2	11	4	10
12	4	14	6	14	2	12	4	13	2	14
11	5	17	6	8	4	15	4	12	3	10
12	8	15	2	13	4	12	2	9	2	13
13	3	11	2	14	2	13	2	10	2	15
13	5	13	3	11	3	14	2	11	2	14
13	2	17	2	9	2	12	2	15	3	16
15	5	14	2	12	4	15	2	13	2	10
13	5	17	2	8	4	13	2	17	3	15
12	3	15	3	13	2	15	4	12	2	14
12	2	11	2	10		16	2	10	2	14
16	3	13	3	13		17	3	12	2	13
12	2		2	10		16	5	12	2	11
11	3		2	12		15	2	13	3	14
12	5		2	12			3	14	3	15
11	3		4	12			2	10	2	13
13	2		5	8			4	13	3	14
11	3		2	9			3	12	3	16
13	3		4	9			2	12	3
13	3		3	11			3	14	3
12	3		2	13			3	10	4
14	2		3	12			3	13	3
11	4		2	8			5	13	3
16	5		5	10			3	9	1
12	8		4	10			5	15	3
13	3		2	10			3		2
15	5		4				3		2
15	2		2				3		4
14	5		2				5		2
11	5		2				5		2
15	3		2				5		5
13	2		2						3
14	3		2						3
13	2		4						2
15	3		2						2
15	5		4						3
13	3		4						2
15	2								2
14	3								3
15	3								3
	3								4
	3								5
									3
									2
									4
									2
									2
									4
									2
									2

## Sheet: Fig2B.D.F.H
Fig2B																		Fig2F
First appearance of ab. Trichome																		Internode length (mm)
WT	mir172a	mir172b	mir172c	mir172d	mir172e	mir172ab	mir172ad	mir172abd	mir172abcd	mir172bcde	mir172abcde							WT	mir172a	mir172b	mir172c	mir172d	mir172e	mir172ab	mir172ad	mir172abd	mir172cde	mir172abcd	mir172abde	mir172acde	mir172bcde	mir172abcde
5	6	6	5	6	5	8	7	8	8	5	8							12	5.5	5	1.5	8	9	5	11	9	5	4	6	14	3.5	3
6	7	6	5	4	5	7	7	7	11	5	7							17	7	4	16	14	4	8	5	6	4	4	0	3	3	2
5	7	5	6	3	6	7	7	8	9	5	7							4	5	7	6.5	2	7	11	9	2	15	10	2	6	4	1
5	6	6	6	5	6	7	7	8	10	6	6							9	11	6	10.5	12	12	3	8	0	0	0	5	12	4	4
4	6	6	5	5	6	10	7	6	7	5	9							13	11	10	6.5	5	4	11.5	11	7	7	3	3	9	2	5.5
5	6	6	4	5	6	10	6	8	9	5	9							11	9.5	5.5	15	5	5	4	8	2	1	4	5	0	4	1.5
6	7	5	7	5	5	9	7	6	8	5	10							4	15.5	7	8.5	11	9	7	9	10	9	5	3	7	4	5
5	6	5	5	5	6	7	6	7	10	5	9							13	6	13	5.5	10	10.5	2.5	1	6	8	0	6	3	5	4
6	6	6	5	5	6	9	7	7	9	5	9							10.5	7.5	10	11	6.5	10.5	1.5	10	3	5	7	5	12	4.5	0.5
5	7	6	5	5	5	8	6	6	9	5	7							6.5	9.5	7.5	13.5	8	6.5	4	5	0	8	2	3	1	3
5	6	6	5	5	5	8	6	7	10	5	8							11	10	8.5	3	3	3	1	4	11.5	4	6	5	6	5	5
5	6	5	5	5	6	7	9	7	9	5	7							5.5	4	3.5	9.5	11	3	8.5	10	5	4	3	9	5	2	2
6	6	5	5	5	6	5	8	7	9	5	7							7	7	2.5	11	6.5	15	10	9.5	7	4	1	7	6	5	7
6	7	6	6	5	5	9	7	8	9	5	7							8	8	12.5	8	8	1.5	3.5	5	4	4	4	3	5	2	3
6	6	5	6	5	6	10	6	8	8	5	8							6	12	8	6	9	9	6	3	10	4	0	5	1	5	3
4	7	5	5	5	6	9	6	7	9	5	7							8	2.5	6	6.5	13	10	9.5	5	3.5	2.5	0	6	11	2	5
6	6	5	5	5	5	8	6	8	8	5	7							8	14.5	15	7	2	2	0.5	8	0	2	5	7	1	5	1
5	6	6	6	5	6	7	7	7	9	5	9							7	12.5	2	3.5	7	3.5	5.5	4	13	2	3	2	15	4	6
6	6	7	5	5	5	8	6		10	5	11							10	2	11	4.5	2.5	7.5	5	5.5	0	4	1.5	8.5	2	2.5	1
5	6	5	5	5	6	7	6		10	5	9							10.5	15.5	11.5	7	6.5	6.5	3	8	1	4	2	2.5	12	7	0
5	6	6	6	5	5	6	7		8		7							8.5	7	1.5	8	2.5	7	9.5	6	1.5	4	3	3	3	1	9
6	7	5	5	4		9	8		8		7							9	8	10	1.5	10	8	2	10.5	13	6	2	1	7	5	2
6	7	5	6	4			8		7		9							6	10	6	8	7.5	7	4.5	12	12	7	1	8	4	6	4
5	7	6	5	6			7		8		7							4	5	9	3	4	7	5	5	11	2	5	3	6	2	8
5	7	6	5				7				8							12	8	12	3	7	8	5	12	0	6	1	8	2	2	0.5
5	8																	13	11	9	3	0	8	5	7	7	7	4	10	6	5	7.5
5																		7	4.5	7.5	5	7	7	5	5	6	5	1.5	7.5	3.5	3	0.5
6																		10.5	24	10	3	5	7.5	2	8	4	8	4	6		2	0
																		7	1.5	11.5	11	2	4	8	4	7	4	2.5	5		8.5	8
																		10	10	9.5	6	9	10	10	11	4	8	3	7		1.5	2
																		8	4	5.5	3	0	8	8	1	11	6	5	2		5	3
																			20	5.5	11	2	6.5	5.5	6	1	6	3	3		5	2
																			2	15	3	17	12	12	3	7	5	7	13		1	4
																			7	8.5	5	3	8	2	3	6	8	5	5		4	4
																				10	8	6	8.5	15	1	3.5		4.5	3		4	8
																				7	1.5	12	17.5	7	4	6			1		5	3
																				3.5	12	6	12	7	2	3			5		6	2
																				10.5	4.5	7	6.5	13	8	1			10		1.5	13
																				7	6.5	2.5	15	6	1.5	6			4		5.5	1
																				5.5	17	7	6	11.5	4	4			1		3	0
Fig2D																				5	2	9	12	11	7	4					3	1
Branch number																				9	11	6.5	4	9	5	0					7	0.5
WT	mir172a	mir172b	mir172c	mir172d	mir172e	mir172ab	mir172ad	mir172bc	mir172abc	mir172abd	mir172ade	mir172acd	mir172cde	mir172abcd	mir172bcde	mir172abcde				5	5	4	18	7	0.5	2					9	1
5	5	3	5	5	5	7	9	4	6	10	11	12	5	12	3	10				10	5	7.5	11	8	1	1					1	0
3	5	3	3	4	3	6	8	5	6	12	11	12	3	13	2	12				4.5	7	2	12.5	7	6	1					7	2
3	5	3	4	4	4	6	11	4	6	16	12	12	5	8	3	8				7	12	8.5	11	12.5	5	1.5					4	1
3	5	3	4	4	4	5	11	5	5	12	10	12	5	14	4	8				4	2.5	2	0	6	6	1.5					7	1
5	5	4	5	3	4	6	12	5	6	7	12	11	4	21	3	10				6.5	6	13	22	3.5	6	1					2	2
3	6	4	3	3	3	7	10	4	7	17	14	11	5	17	3	13				4	12	10	1.5	8	6	2					2	0
5	5	4	4	2	4	6	10	4	6	17	11	10		10	3	16				0	5	15	4	9	3	2					10	5.5
3	5	5	5		5	7	9	4	7	16	9	8		10	4	18				26.5	4	9	20	5	4	4					1	1
3	5	3	5			6	11	4	6	16	13	9		8	3	16				1.5	12	10	1	3.5	6.5	2					9	1
3	7	4				6	9	3	5	12	12	11		8	5	20				11	2	6.5	14	7.5	2	1.5					6	1.5
5	6	3					10	4	6	7	12	14		18	4	18				11	10.5	8	1	5	7	2					3.5	0
3	7	3					11		7	8				19	4	20				1	4	11.5	5	5	4	4					10.5	2
3	6	3					8		6	9				17	5	22				20	10	4	16	5	2	4					0	2
4	6	2					13			13				22	3	19				4.5	7	9.5	8.5	2	3	3					9	2
4	5	2					13			9				21	4	20				6.5	12	8		7	3	1					5.5	1
4		3					13			11				22	2	19					4	8		4	2	4					0.5	3
4		3					14			13				16	2						14	5		8	3	1					1	1
3		3					8			11				21	3						0	11.5		1	2	4					3	3.5
3		2					12			18				21	3						12.5	11.5		6	3	4					14	3.5
4		3					12			10				19	5						8.5	0		4	3	6					1	1
3		3					10			9					3						3	12.5		6	4	2					12	3
3		2					17			14					3						9	1		2	2	0.5					0	1
3		2					13			12					4						9.5	11		3	1.5	5					10.5	2
3		3					16			20											4	6		7	1	2					5	4
3		2					20			14											8	3		2	2	1					1	0
3							12			16											5.5	12.5		9	2	1.5					8	2
3							15			19											2	1.5		2	2	0					1	2
3										17												8		2	1	4					7	1.5
3										20												6		9	0.5	4					5	1
3										17												3.5		8	1	1					8	2
3										18												8		4	0.5	0.5					5	2
3										8												1		4	0.5	3					0.5	1
3																						7			0	0					8	2
3																						6.5			2	4					5	2
3																						2			1	0.5					3	0.5
2																						9			3	1					5	3
3																						5			4	4					1	3.5
																						1.5			3	1					5	0.5
																						4.5			3	1					3	4
																						2			4	1.5					0	3
																						7			4.5	2.5					4	3
																						2			2	1					3	3
																						3			9	1					1	5
																						5			1	0.5					5	2
																						2.5			2.5	4					1	3
																						2			3	0.5					2	4
																						2			4.5	4.5					4	1
																						6			2	2					2	5.5
																						3			5	3					2.5	4
																						1			6	3					4	2
																						6			3	4					2	4
																						3			4	6					2.5	2
																						4			3.5	4					3	2
																						1			5.5	5					2	2
																									1	1					4	1
																									3	8					1	2
																										1.5					6
Fig2H																										8					4
SAM size (μm)																										4					2
WT	mir172a	mir172b	mir172c	mir172d	mir172e	mir172ab	mir172ad	mir172abd	mir172abcd	mir172bcde	mir172abcde															4					6
55.556	68.737	64.146	68.393	84.054	65.056	71.931	83.24	79.16	68.898	79.183	67.754															3					1
62.804	59.093	63.782	60.942	78.997	63.6	66.419	84.068	77.014	77	78.552	70.984															5					2
61.41	69.971	66.121	62.119	78.603	63.684	57.866	85.737	80.941	85.398	73.619	69.628															2					7
58.47	57.983	72.304	65.528	80.257	62.124	73.787	82.913	84.859	80.566	75.397	84.562															7					2
53.715	71.025	80.717	63.998	86.115	70.805	64.384	67.162	78.169	78.451	75.162	89.949															1.5					8
54.639	67.699	71.841	60.287	78.487	66.541	73.274	86.781	82.057	73.146	80.663	78.589															7.5					1
62.475	70.73	54.941	59.483	78.076	69.959	54.836	74.512	79.765	83.126	74.302	81.217															2					6
59.673	63.984	71.215	62.905	83.923	66.343	68.132	89.063	82.548	78.548	79.599	71.301															1.5					1
51.918	70.141	59.846	68.376	76.897	66.725	60.814	83.096	78.256	76.06	77.143	79.058															5					4
54.767	66.954	70.069	67.142	78.97	67.604	62.929	89.067	78.576	78.62	77.482	77.35															3					3
59.178	69.079		55.551	90.333	68.264	63.95	78.972	83.673	89.034	71.522	80.985															1					3
63.254	66.211		70.986	81.522	66.13		75.443	81.123	78.705	77.063	78.296															5.5					5
62.408	67.799		69.303	89.77	67.433		63.998	71.446	83.427	78.347	77.131															5					2
61.44	69.228		67.517	79.275	69.28				78.038	80.005	83.545															4					2
69.653				76.697						71.842	74.523															4					5
51.45				85.357							70.205															4					3
69.987				76.763							82.012															0					2
55.023				84							85.553															6					5
63.504				83.605							80.327															5					1
56.9				84.449																						3					4
71.036																										3					3
67.59																										3.5					0
63.408																										3					3
70.519																										3					4
66.601																										0.5					2
71.973																										5.5					3
66.63																										0					1
69.502																										1					6
65.485																										3.5					6
																										1					2
																										1					4
																										0					3
																										1.5					3
																										1					6
																										0					9
																															0
																															7
																															4
																															5
																															1
																															7
																															0
																															7
																															1
																															6
																															5
																															1
																															6
																															5
																															1

## Sheet: Fig3B-D
Fig3B
Rosette leaf number @ 22°C-LD
WT	mir172a	mir172b	mir172c	mir172d	mir172e	mir172ab	mir172ac	mir172ad	mir172ae	mir172bc	mir172bd	mir172be	mir172cd	mir172ce	mir172de	mir172abc	mir172abd	mir172acd	mir172ace	mir172ade	mir172bde	mir172cde	mir172abcd	mir172abce	mir172abde	mir172acde	mir172bcde	mir172abcde
12	14	14	16	14	12	34	21	29	25	15	19	14	14	11	15	26	38	24	20	36	15	15	39	34	34	29	14	39
13	17	19	13	16	17	33	24	24	28	14	17	14	13	16	15	31	30	24	20	36	15	14	42	34	35	30	16	48
11	16	16	17	16	17	32	19	24	25	14	13	16	15	15	12	24	40	25	24	31	17	15	43	37	46	28	13	41
11	16	17	16	14	17	32	26	28	25	14	16	14	15	12	15	29	40	20	21	29	17	16	48	37	51	27	16	54
12	16	15	14	16	17	41	24	30	29	15	16	15	13	13	11	26	32	23	24	27	15	16	57	31	37	29	14	46
13	16	17	14	17	15	37	21	24	25	15	19	12	13	12	12	39	35	26	24	30	16	14	53	30	47	30	14	38
13	21	17	15	13	17	35	22	34	26	15	13	14	16	12	16	33	41	21	24	31	15	13	54	37	42	29	11	46
12	21	16	19		16	38	21	29	32	14	17	15	24	12	14	32	35	28	20	32	16	16	59	39	48	29	15	62
12	19	16	17		17	36	24	25	26	16	16	12	14	13	13	35	40	22	24	31	18	16	51	30	40	29	13	45
13	24	17	14		18	36	19	35	30	14	12		14	14	12	34	35	23	28	32	15	17	56	33		29	14	43
12	26		15				17	32	26	13	13		13	13	14	36	42	20	27	26	16	14	44	37		30	18	43
13	25		14				21			15	16		16	14	15		43	22	29	30	14	16	58	34		31	16	45
12	20		14				21			13	14		15	15	12		43	24		31	18	15	50	38		32	16	51
14	21		17				23			17	13		14	16	12		43	22		25	13	15	57	41		32	15	47
15	22		14				28			16			20	14	15		42	21		30	15	14	51	35		31	14	41
13	26		14											16				22		23	13		41			32	16	38
12	26		14											14				19		30	15		36			26	16	40
12	25		16											15				20		32	19		35			24	16	42
14	23		17															23		34	13		39			30	12
14	24		15															26		31	14		44			28	18
14	22		14															24		26	19		44			31	18
13	20		15															20		26	18		39			29	13
12	23																	25		32	17		49			28	12
11	20																	21		32	16		43			26	12
12	30																			33			37			28	16
																				31			44			24	13
																				28						31	16
																				28						24	14
																				26						31	12
																				27						24	13
																										34	16
																										27
																										29
																										27
																										31
Fig3C								Fig3D																		27
Samples	Gene	CT values		Gene	CT values			Samples	Gene	CT values		Gene	CT values
Col-0-7D	TUB	21.2451		miR172	25.9808			Col-0 8L	TUB_1/1	19.07		FT_1/1	29.88
Col-0-7D	TUB	21.0753		miR172	25.5989				TUB_1/2	19.07		FT_1/2	29.76
								Col-0 8L	TUB_2/1	18.88		FT_2/1	29.16
Col-0-7D	TUB	20.5169		miR172	25.1639				TUB_2/2	18.9		FT_2/2	28.9
Col-0-7D	TUB	20.4122		miR172	25.2501			Col-0 8L	TUB_1/1	18.43		FT_1/1	29.48
									TUB_1/2	18.68		FT_1/2	29.92
Col-0-7D	TUB	21.2113		miR172	25.3285
Col-0-7D	TUB	21.0441		miR172	25.0744
Col-0-7D	TUB	20.8655		miR172	25.4276			172ab 8L	TUB_1/1	19.01		FT_1/1	31.88
Col-0-7D	TUB	20.8025		miR172	25.3435				TUB_1/2	18.9		FT_1/2	32.66
								172ab 8L	TUB_2/1	18.8		FT_2/1	32.86
mir172ab-7D	TUB	20.1707		miR172	27.2977				TUB_2/2	18.81		FT_2/2	33.91
mir172ab-7D	TUB	20.3232		miR172	27.2885			172ab 8L	TUB_3/1	18.64		FT_3/1	31.9
									TUB_3/2	18.75		FT_3/2	33.07
mir172ab-7D	TUB	20.54		miR172	27.2715
mir172ab-7D	TUB	20.3967		miR172	27.3033
mir172abcde-7D	TUB	20.3971		miR172	30.0357			172abcde 8L	TUB_1/1	18.77		FT_1/1	31.73
mir172abcde-7D	TUB	20.4112		miR172	30.0786				TUB_1/2	18.82		FT_1/2	31.39
								172abcde 8L	TUB_2/1	18.91		FT_2/1	31.23
mir172abcde-7D	TUB	20.3201		miR172	30.1522				TUB_2/2	18.94		FT_2/2	32.8
mir172abcde-7D	TUB	20.2502		miR172	29.7897
Col-0-14D	TUB	19.5034		miR172	24.0528
Col-0-14D	TUB	19.4244		miR172	23.9328
Col-0-14D	TUB	19.2727		miR172	23.7677
Col-0-14D	TUB	19.2396		miR172	23.9611
mir172ab-14D	TUB	19.3431		miR172	27.2466
mir172ab-14D	TUB	19.6282		miR172	27.6442
mir172ab-14D	TUB	19.3839		miR172	27.131
mir172ab-14D	TUB	19.4642		miR172	26.9629
mir172abcde-14D	TUB	19.3135		miR172	28.427
mir172abcde-14D	TUB	19.3178		miR172	26.2826
mir172abcde-14D	TUB	19.491		miR172	28.8079
mir172abcde-14D	TUB	19.3934		miR172	28.909
Col-0-21D	TUB	19.3987		miR172	23.2891
Col-0-21D	TUB	19.2774		miR172	23.321
Col-0-21D	TUB	19.3421		miR172	22.9515
Col-0-21D	TUB	19.1771		miR172	23.0219
mir172ab-21D	TUB	19.5503		miR172	24.882
mir172ab-21D	TUB	19.4219		miR172	23.7818
mir172ab-21D	TUB	19.3512		miR172	25.1162
mir172ab-21D	TUB	19.3507		miR172	25.199
mir172abcde-21D	TUB	19.3838		miR172	28.7037
mir172abcde-21D	TUB	19.2326		miR172	30.9141
mir172abcde-21D	TUB	19.401		miR172	28.9734
mir172abcde-21D	TUB	19.3613		miR172	27.501
COL-0-23D	TUB	19.8479		miR172	22.642
COL-0-23D	TUB	19.7539		miR172	22.7732
COL-0-23D	TUB	19.8935		miR172	22.5493
COL-0-23D	TUB	19.7742		miR172	22.6493
COL-0-23D	TUB	20.203		miR172	22.9792
COL-0-23D	TUB	20.3513		miR172	23.129
mir172ab-23D	TUB	19.3569		miR172	24.0557
mir172ab-23D	TUB	19.4001		miR172	24.0813
mir172ab-23D	TUB	19.7665		miR172	24.355
mir172ab-23D	TUB	19.7785		miR172	24.4704
mi172ab-23D	TUB	20.0366		miR172	24.1995
mi172ab-23D	TUB	19.9346		miR172	24.276
mi172abcde-23D	TUB	19.772		miR172	28.4296
mi172abcde-23D	TUB	19.6648		miR172	28.8633
mi172abcde-23D	TUB	19.6232		miR172	28.8995
mi172abcde-23D	TUB	19.6818		miR172	28.51
mi172abcde-23D	TUB	19.9891		miR172	28.5388
mi172abcde-23D	TUB	20.0446		miR172	28.2189
Col-0-25D	TUB	19.6787		miR172	22.3276
Col-0-25D	TUB	19.7987		miR172	22.2634
Col-0-25D	TUB	19.6049		miR172	21.8709
Col-0-25D	TUB	19.6121		miR172	21.8993
Col-0-25D	TUB	19.8912		miR172	22.5104
Col-0-25D	TUB	19.8615		miR172	22.3417
mir172ab-25D	TUB	19.5868		miR172	23.5635
mir172ab-25D	TUB	19.5708		miR172	23.3399
mir172ab-25D	TUB	19.1652		miR172	23.1218
mir172ab-25D	TUB	19.156		miR172	23.0717
mir172ab-25D	TUB	19.7542		miR172	23.6726
mir172ab-25D	TUB	19.6606		miR172	23.6007
mir172abcde-25D	TUB	19.8739		miR172	28.0544
mir172abcde-25D	TUB	19.6315		miR172	27.8739
mir172abcde-25D	TUB	20.0597		miR172	28.5031
mir172abcde-25D	TUB	20.0651		miR172	28.2014
mir172abcde-25D	TUB	19.6161		miR172	28.1324
mir172abcde-25D	TUB	19.6376		miR172	28.186

## Sheet: Fig4E-J
Fig4E-G								Fig4J
Samples	Gene	CT values		Gene	CT values			Samples	Gene	CT values		Gene	CT values
7D	TUB	19.34		172A	29.52			7d	TUB_1/1	18.49		AP1_1/1	33.86
	TUB	19.49		172A	29.41				TUB_1/2	18.38		AP1_1/2	33.97
14D	TUB	18.36		172A	28.18			14d	TUB_2/1	17.38		AP1_2/1	27.74
	TUB	18.37		172A	28.12				TUB_2/2	17.46		AP1_2/2	27.95
21D	TUB	18.27		172A	27.84			21d	TUB_3/1	17.24		AP1_3/1	23.69
	TUB	18.27		172A	27.72				TUB_3/2	17.11		AP1_3/2	23.77
28D	TUB	18.61		172A	27.74			28d	TUB_4/1	17.34		AP1_4/1	19.9
	TUB	18.52		172A	27.67				TUB_4/2	17.38		AP1_4/2	19.84
7D	TUB	19.34		172B_1/1	29.28			7d	TUB_1/1	18.72		AP1_1/1	34.33
	TUB	19.49		172B_2/1	30.05				TUB_1/2	18.85		AP1_1/2	33.92
14D	TUB	18.36		172B_3/1	27.52			14d	TUB_2/1	17.62		AP1_2/1	29.13
	TUB	18.37		172B_4/1	28.5				TUB_2/2	17.49		AP1_2/2	29.28
21D	TUB	18.27		172B_5/1	27.76			21d	TUB_3/1	17.11		AP1_3/1	24.08
	TUB	18.27		172B_6/1	27.56				TUB_3/2	17.06		AP1_3/2	24.16
28D	TUB	18.61		172B_7/1	24.71			28d	TUB_4/1	17.91		AP1_4/1	20.76
	TUB	18.52		172B_8/1	24.92				TUB_4/2	17.98		AP1_4/2	20.8
7D	TUB	19.34		172C	36			7d	TUB_1/1	18.32		AP1_1/1	33.71
	TUB	19.49		172C	36				TUB_1/2	18.37		AP1_1/2	33.61
14D	TUB	18.36		172C				14d	TUB_2/1	17.66		AP1_2/1	28.14
	TUB	18.37		172C	35.54				TUB_2/2	17.6		AP1_2/2	28.4
21D	TUB	18.27		172C	33.49			21d	TUB_3/1	17.21		AP1_3/1	23.77
	TUB	18.27		172C	33.05				TUB_3/2	17.05		AP1_3/2	23.74
28D	TUB	18.61		172C	29.24			28d	TUB_4/1	17.82		AP1_4/1	20.55
	TUB	18.52		172C	29.03				TUB_4/2	17.85		AP1_4/2	20.54
7D	TUB	19.34		172D_1/1	36
	TUB	19.49		172D_2/1	35.58
14D	TUB	18.36		172D_3/1	35.79
	TUB	18.37		172D_4/1	35.64
21D	TUB	18.27		172D_5/1	30.8
	TUB	18.27		172D_6/1	30.28
28D	TUB	18.61		172D_7/1	27.49
	TUB	18.52		172D_8/1	27.34
Samples	Gene	CT values		Gene	CT values
7D	TUB_1/1	19.12		MIR172A_1/1	29.4
	TUB_1/2	19.18		MIR172A_1/2	30.14
14D	TUB_2/1	18.63		MIR172A_2/1	27.85
	TUB_2/2	18.62		MIR172A_2/2	27.82
21D	TUB_3/1	17.84		MIR172A_3/1	26.87
	TUB_3/2	17.86		MIR172A_3/2	26.69
28D	TUB_4/1	18.57		MIR172A_4/1	26.86
	TUB_4/2	18.66		MIR172A_4/2	26.8
7D	TUB_1/1	19.12		MIR172B_1/1	29.57
	TUB_1/2	19.18		MIR172B_1/2	29.37
14D	TUB_2/1	18.63		MIR172B_2/1	27.98
	TUB_2/2	18.62		MIR172B_2/2	28.1
21D	TUB_3/1	17.84		MIR172B_3/1	26.79
	TUB_3/2	17.86		MIR172B_3/2	26.68
28D	TUB_4/1	18.57		MIR172B_4/1	24.36
	TUB_4/2	18.66		MIR172B_4/2	24.31
7D	TUB_1/1	19.12		MIR172C_1/1	36
	TUB_1/2	19.18		MIR172C_1/2	36
14D	TUB_2/1	18.63		MIR172C_2/1
	TUB_2/2	18.62		MIR172C_2/2	33
21D	TUB_3/1	17.84		MIR172C_3/1	32.35
	TUB_3/2	17.86		MIR172C_3/2	32.01
28D	TUB_4/1	18.57		MIR172C_4/1	28.72
	TUB_4/2	18.66		MIR172C_4/2	28.83
7D	TUB_1/1	19.12		MIR172D_1/1	36
	TUB_1/2	19.18		MIR172D_1/2	36
14D	TUB_2/1	18.63		MIR172D_2/1
	TUB_2/2	18.62		MIR172D_2/2	35.01
21D	TUB_3/1	17.84		MIR172D_3/1	28.93
	TUB_3/2	17.86		MIR172D_3/2	28.68
28D	TUB_4/1	18.57		MIR172D_4/1	27
	TUB_4/2	18.66		MIR172D_4/2	26.84

## Sheet: Fig5B.D
Fig5B
Rosette leaf number @ 22°C-SD
WT	mir172a	mir172b	mir172c	mir172d	mir172e	mir172ab	mir172ac	mir172ad	mir172ae	mir172bc	mir172be	mir172cd	mir172ce	mir172de	mir172abc	mir172abd	mir172acd	mir172ace	mir172ade	mir172bcd	mir172bde	mir172cde	mir172abcd	mir172abce	mir172abde	mir172acde	mir172bcde	mir172abcde
68	72	69	71	102	74	66	70	111	84	70	74	83	76	93	94	114	142	86	110	109	91	93	104	101	101	141	93	148
64	75	70	76	108	78	79	79	127	77	78	73	86	75	112	87	124	126	83	103	100	95	96	107	96	103	132	95	157
63	66	76	78	98	76	74	77	133	79	70	79	93	75	90	90	127	110	86	103	125	94	92	100	104	105	140	98	169
64	71	73	76	99	80	94	74	134	76	70	70	100	84	85	87	112	120	84	104	114	95	93	101	102	107	146	114	162
69	83	74	84	104	82	79	73	128	85	79	88	84	81	88	102	124	128	72	113	111	91	96	108	89	111	113	108	151
56	75	64	77	93	87	79	94	152	84	80	85	91	76	109	87	130	128	91	104	108	94	89	118	89	116	140	115	278
69	66	74	82	88	92	73	78	149	86	76	77	86	87	107	107	141	110	76	110	116	90	98	118	94	130	134	123
71	66	63	83	108	93	91	79	166	89	83	86	86	87	95	104	132	107	82	107	119	101	104	121	102	135	108	115
61	75	68	75	84		86	87	158		72	82	83		90	88	143	115	92		119	97	90	117		142		120
69	66	70	79	100		69	84	141		73	70	99	84	108		144	116				103	99	119
70	66	72	74	90		82	83	168			81	90	77	110		157	129					87	143
67	69	63		99		80	93	134			80	102	81	101		128						97	135
65	75	72		95		85		136			91		80			134
69	78	68						144			90		85
73	92	71											77
	77
Fig5D
Samples	Gene	CT values		Gene	CT values			Samples	Gene	CT values		Gene	CT values
WT-5W	TUB_2/1	18.77		SOC1_2/1	33.78			WT-5W	TUB_2/1	18.77		SOC1_2/1	32.23
	TUB_2/2	18.69		SOC1_2/2	34.37				TUB_2/2	18.7		SOC1_2/2	32.37
WT-6W	TUB_3/1	17.98		SOC1_3/1	30.3			WT-6W	TUB_3/1	18.19		SOC1_3/1	28.97
	TUB_3/2	17.92		SOC1_3/2	29.97				TUB_3/2	18.04		SOC1_3/2	29
WT-7W	TUB_4/1	17.49		SOC1_4/1	26.87			WT-7W	TUB_4/1	17.2		SOC1_4/1	25.98
	TUB_4/2	17.13		SOC1_4/2	27.33				TUB_4/2	17.1		SOC1_4/2	25.8
WT-8W	TUB_5/1	17.57		SOC1_5/1	27.36			WT-8W	TUB_5/1	17.76		SOC1_5/1	25.52
	TUB_5/2	17.4		SOC1_5/2	27.29				TUB_5/2	17.7		SOC1_5/2	25.42
WT-5W	TUB_2/1	18.77		FUL_2/1	29.27			WT-5W	TUB_2/1	18.77		FUL_2/1	29.66
	TUB_2/2	18.69		FUL_2/2	29.34				TUB_2/2	18.7		FUL_2/2	29.45
WT-6W	TUB_3/1	17.98		FUL_3/1	27.87			WT-6W	TUB_3/1	18.19		FUL_3/1	28.1
	TUB_3/2	17.92		FUL_3/2	28.37				TUB_3/2	18.04		FUL_3/2	28.35
WT-7W	TUB_4/1	17.49		FUL_4/1	26.98			WT-7W	TUB_4/1	17.2		FUL_4/1	26.94
	TUB_4/2	17.13		FUL_4/2	27.03				TUB_4/2	17.1		FUL_4/2	26.84
WT-8W	TUB_5/1	17.57		FUL_5/1	26.48			WT-8W	TUB_5/1	17.76		FUL_5/1	26.71
	TUB_5/2	17.4		FUL_5/2	26.77				TUB_5/2	17.7		FUL_5/2	26.99
mir172ad-5W	TUB_2/1	18.17		SOC1_2/1	33.51			mir172ad-5W	TUB_2/1	18.15		SOC1_2/1	31.24
	TUB_2/2	18.1		SOC1_2/2	32.32				TUB_2/2	18.12		SOC1_2/2	30.77
mir172ad-6W	TUB_3/1	18.2		SOC1_3/1	32.2			mir172ad-6W	TUB_3/1	18.4		SOC1_3/1	31.12
	TUB_3/2	18.32		SOC1_3/2	31.53				TUB_3/2	18.27		SOC1_3/2	30.05
mir172ad-7W	TUB_4/1	17.8		SOC1_4/1	29.51			mir172ad-7W	TUB_4/1	17.33		SOC1_4/1	27.36
	TUB_4/2	17.86		SOC1_4/2	30.06				TUB_4/2	17.34		SOC1_4/2	27.72
mir172ad-8W	TUB_5/1	17.64		SOC1_5/1	29.18			mir172ad-8W	TUB_5/1	17.69		SOC1_5/1	26.89
	TUB_5/2	17.66		SOC1_5/2	28.91				TUB_5/2	17.46		SOC1_5/2	27.04
mir172ad-5W	TUB_2/1	18.17		FUL_2/1	29.07			mir172ad-5W	TUB_2/1	18.15		FUL_2/1	28.72
	TUB_2/2	18.1		FUL_2/2	28.87				TUB_2/2	18.12		FUL_2/2	28.36
mir172ad-6W	TUB_3/1	18.2		FUL_3/1	29.66			mir172ad-6W	TUB_3/1	18.4		FUL_3/1	29.47
	TUB_3/2	18.32		FUL_3/2	29.39				TUB_3/2	18.27		FUL_3/2	29.58
mir172ad-7W	TUB_4/1	17.8		FUL_4/1	28.17			mir172ad-7W	TUB_4/1	17.33		FUL_4/1	27.89
	TUB_4/2	17.86		FUL_4/2	28.28				TUB_4/2	17.34		FUL_4/2	27.69
mir172ad-8W	TUB_5/1	17.64		FUL_5/1	27.69			mir172ad-8W	TUB_5/1	17.69		FUL_5/1	28.01
	TUB_5/2	17.66		FUL_5/2	28.04				TUB_5/2	17.46		FUL_5/2	27.55

## Sheet: Fig7A-E
Fig7A					Fig7B-C
Rosette leaf number					Rosette leaf number
WT		mir172abcde			Col-0		mir172a		mir172b		mir172c		mir172d		mir172e		mir172ab		mir172ac		mir172ad		mir172cd		mir172abcde
22°C-LD	28°C-LD	22°C-LD	28°C-LD		16°C-LD	22°C-LD	16°C-LD	22°C-LD	16°C-LD	22°C-LD	16°C-LD	22°C-LD	16°C-LD	22°C-LD	16°C-LD	22°C-LD	16°C-LD	22°C-LD	16°C-LD	22°C-LD	16°C-LD	22°C-LD	16°C-LD	22°C-LD	16°C-LD	22°C-LD
12	7	36	20		23	12	26	14	19	21	24	13	17	16	24	12	28	34	23	21	21	29	17	14	44	36
13	10	32	19		22	13	31	17	21	16	23	17	18	16	26	17	36	33	22	24	21	24	17	13	43	32
11	9	36	26		23	11	23	16	21	16	24	16	22	14	24	17	35	32	24	19	16	24	19	15	45	36
11	9	37	20		22	11	27	16	25	15	20	14	20	16	22	17	33	32	24	26	21	28	17	15	40	37
12	7	36	22		22	12	26	16	18	16	21	14	21	17	25	17	34	41	21	24	20	30	21	13	44	36
13	9	35	18		25	13	28	16	22	16	24	15	21	13	26	15	32	37	22	21	21	24	18	13	40	35
13	10	39	19		23	13	25	21	26	17	21	19	17	14	27	17	33	35	24	22	21	34	19	16	44	39
12	9	36	18		20	12	27	21	19	15	20	17	17		24	16	31	38	23	21	18	29	20	24	37	36
12	9	39	20		25	12	28	19	20	16	19	14	20		24	24	31	36	21	24	21	25	23	14	44	39
13	9	48	17		21	13	28	24	18	16	26	15	21		23	17	29	36	24	19	19	35	20	14	35	48
12	8	41	16		28	12	25	26	22	14	22	14	21		27	18	32		23	17	21	32	19	13	40	41
13	10	54	23		21	13	28	25	19	25	22	14	22		27		33		20	21	21		17	16	43	54
12	10	46	22		28	12	27		22	16	22	17	18		26		32		21	21	22		19	15	43	46
14	7	38	18		19	14	22		22	21	21	14	19		22		29		22	23	19		18	14	49	38
15	9	46	20		23	15	22		22	17	20	14	20		24		30		25	28	20		18	20	43	46
13	8	62	20		23	13	27		20		19	14	23		25		32		23		19		22		45	62
12	7		18		23	12	27		18		22	16	22		24		30		27		22		25		35
12	9		24		26	12	26		23		23	17	19		30		33		21		24		24		36
14	8				22	14	23		21		22	15	20		23				23		22		23		39
14					24	14	25		23		19	14	19		26				24		20		23		44
14					26	14	30		24		22	15	20						25		20		22
13						13	26				21	16	16								19		21
12						12	29				23		19
11						11	30
12						12
Fig7D
Samples	Gene	CT values		Gene	CT values
16°C	TUB_1/1	17.89		miR172_1/1	22.05
	TUB_1/2	17.95		miR172_1/2	22.42
16°C	TUB_2/1	18.04		miR172_2/1	22.87
	TUB_2/2	18.01		miR172_2/2	22.79
16°C	TUB_3/1	18		miR172_3/1	22.35
	TUB_3/2	18.13		miR172_3/2	22.4
22°C	TUB_1/1	17.79		miR172_1/1	21.28
	TUB_1/2	17.81		miR172_1/2	21.76
22°C	TUB_2/1	17.8		miR172_2/1	21.42
	TUB_2/2	17.74		miR172_2/2	21.54
22°C	TUB_3/1	17.82		miR172_3/1	21.82
	TUB_3/2	17.73		miR172_3/2	21.79
Fig7E
Samples	Gene	CT values		Gene	CT values
16°C	TUB_1/1	18.16		MIR172A_1/1	31.14
	TUB_1/2	18.13		MIR172A_1/2	30.65
16°C	TUB_2/1	18.2		MIR172A_2/1	31.12
	TUB_2/2	18.27		MIR172A_2/2	30.46
16°C	TUB_3/1	18.14		MIR172A_3/1	30.34
	TUB_3/2	18.1		MIR172A_3/2	30.3
22°C	TUB_4/1	17.84		MIR172A_4/1	30.7
	TUB_4/2	17.98		MIR172A_4/2	30.19
22°C	TUB_5/1	17.85		MIR172A_5/1	30.15
	TUB_5/2	17.8		MIR172A_5/2	30.54
22°C	TUB_6/1	17.81		MIR172A_6/1	30.95
	TUB_6/2	17.8		MIR172A_6/2	31.07
16°C	TUB_1/1	18.16		MIR172B_1/1	28.46
	TUB_1/2	18.13		MIR172B_1/2	28.55
16°C	TUB_2/1	18.2		MIR172B_2/1	27.92
	TUB_2/2	18.27		MIR172B_2/2	28.24
16°C	TUB_3/1	18.14		MIR172B_3/1	28.32
	TUB_3/2	18.1		MIR172B_3/2	28.74
22°C	TUB_4/1	17.84		MIR172B_4/1	27.54
	TUB_4/2	17.98		MIR172B_4/2	27.34
22°C	TUB_5/1	17.85		MIR172B_5/1	26.59
	TUB_5/2	17.8		MIR172B_5/2	26.72
22°C	TUB_6/1	17.81		MIR172B_6/1	27.53
	TUB_6/2	17.8		MIR172B_6/2	27.9
16°C	TUB_1/1	18.16		MIR172C_1/1	40
	TUB_1/2	18.13		MIR172C_1/2	40
16°C	TUB_2/1	18.2		MIR172C_2/1	40
	TUB_2/2	18.27		MIR172C_2/2	40
16°C	TUB_3/1	18.14		MIR172C_3/1	40
	TUB_3/2	18.1		MIR172C_3/2	40
22°C	TUB_4/1	17.84		MIR172C_4/1	34.22
	TUB_4/2	17.98		MIR172C_4/2	34.19
22°C	TUB_5/1	17.85		MIR172C_5/1	35
	TUB_5/2	17.8		MIR172C_5/2	35.21
22°C	TUB_6/1	17.81		MIR172C_6/1
	TUB_6/2	17.8		MIR172C_6/2
16°C	TUB_1/1	18.16		MIR172D_1/1	40
	TUB_1/2	18.13		MIR172D_1/2	40
16°C	TUB_2/1	18.2		MIR172D_2/1	40
	TUB_2/2	18.27		MIR172D_2/2	40
16°C	TUB_3/1	18.14		MIR172D_3/1	40
	TUB_3/2	18.1		MIR172D_3/2	40
22°C	TUB_4/1	17.84		MIR172D_4/1	31.5
	TUB_4/2	17.98		MIR172D_4/2	31.61
22°C	TUB_5/1	17.85		MIR172D_5/1	32.41
	TUB_5/2	17.8		MIR172D_5/2	30.9
22°C	TUB_6/1	17.81		MIR172D_6/1	31.22
	TUB_6/2	17.8		MIR172D_6/2	30.98
16°C	TUB_1/1	18.16		MIR172E_1/1	32.79
	TUB_1/2	18.13		MIR172E_1/2	33.39
16°C	TUB_2/1	18.2		MIR172E_2/1	32.67
	TUB_2/2	18.27		MIR172E_2/2	32.91
16°C	TUB_3/1	18.14		MIR172E_3/1	33.23
	TUB_3/2	18.1		MIR172E_3/2	33.2
22°C	TUB_4/1	17.84		MIR172E_4/1	32.55
	TUB_4/2	17.98		MIR172E_4/2	32.59
22°C	TUB_5/1	17.85		MIR172E_5/1	32.39
	TUB_5/2	17.8		MIR172E_5/2	31.85
22°C	TUB_6/1	17.81		MIR172E_6/1	31.49
	TUB_6/2	17.8		MIR172E_6/2	33.37
