# Supplementary material for: Redundant and specific roles of individual MIR172 genes in plant development
Source: PLoS Biol. 2021 Feb 2;19(2):e3001044. doi: 10.1371/journal.pbio.3001044 (PMC7853526; doi:10.1371/journal.pbio.3001044)
Supplement: S2 Data — From Figs S2A–S2G, 5, 6, 8, 9D, 10A, 10B, 14B. (XLSX) [file pbio.3001044.s020.xlsx]

## Sheet: Fig.S2
Fig.S2A									Fig.S2B
Samples	Gene	CT values		Gene	CT values				Samples	Gene	CT values		Gene	CT values		Samples	Gene	CT values		Gene	CT values
seedling-7d	TUB_1/1	19.46		miR172_1/1	26.88				WT	TUB_1/1	19.83		miR172_1/1	19.56		WT	TUB_1/1	18.97		MIR172_1/1	20.63
	TUB_1/2	19.25		miR172_1/2	26.78					TUB_1/2	19.8		miR172_1/2	19.6			TUB_1/2	19.17		MIR172_1/2	20.69
seedling-7d	TUB_2/1	18.71		miR172_2/1	27.24				mir172a	TUB_2/1	20.25		miR172_2/1	23.39		mir172a	TUB_2/1	19.22		MIR172_2/1	24.36
	TUB_2/2	18.64		miR172_2/2	27.42					TUB_2/2	20.03		miR172_2/2	23.58			TUB_2/2	19.29		MIR172_2/2	24.04
6L	TUB_3/1	19.12		miR172_3/1	26.29				mir172b	TUB_3/1	20		miR172_3/1	20.2		mir172b	TUB_3/1	19.24		MIR172_3/1	21.92
	TUB_3/2	19.21		miR172_3/2	26					TUB_3/2	20.01		miR172_3/2	20.32			TUB_3/2	19.26		MIR172_3/2	21.99
6L	TUB_4/1	19.36		miR172_4/1	26.33				mir172c	TUB_4/1	19.98		miR172_4/1	20.31		mir172c	TUB_4/1	19.64		MIR172_4/1	21.57
	TUB_4/2	19.25		miR172_4/2	25.71					TUB_4/2	19.86		miR172_4/2	19.75			TUB_4/2	19.6		MIR172_4/2	21.52
8L	TUB_5/1	19.55		miR172_5/1	24.82				mir172d	TUB_5/1	19.95		miR172_5/1	19.77		mir172d	TUB_5/1	18.65		MIR172_5/1	21.35
	TUB_5/2	19.53		miR172_5/2	24.45					TUB_5/2	19.98		miR172_5/2	19.7			TUB_5/2	19.39		MIR172_5/2	21.43
8L	TUB_6/1	19.51		miR172_6/1	24.56				mir172e	TUB_6/1	19.79		miR172_6/1	19.52		mir172e	TUB_6/1	19.28		MIR172_6/1	22.03
	TUB_6/2	19.59		miR172_6/2	23.93					TUB_6/2	19.82		miR172_6/2	19.67			TUB_6/2	19.51		MIR172_6/2	21.98
Root	TUB_1/1	20.72		miR172_1/1	24.72				mir172ab	TUB_1/1	19.82		miR172_1/1	25.74		mir172ab	TUB_1/1	19.18		MIR172_1/1	27.5
	TUB_1/2	20.67		miR172_1/2	24.71					TUB_1/2	19.91		miR172_1/2	25.76			TUB_1/2	19.12		MIR172_1/2	27.41
Root	TUB_2/1	19.62		miR172_2/1	23.44				mir172ad	TUB_2/1	20.06		miR172_2/1	23.08		mir172ad	TUB_2/1	19.3		MIR172_2/1	24.8
	TUB_2/2	19.5		miR172_2/2	23.3					TUB_2/2	20.05		miR172_2/2	22.9			TUB_2/2	19.31		MIR172_2/2	24.71
WT-infl	TUB	19.6787		miR172	22.3276				mir172abd	TUB_4/1	19.99		miR172_4/1	25.64		mir172abd	TUB_4/1	19.47		MIR172_4/1	28.01
	TUB	19.7987		miR172	22.2634					TUB_4/2	19.93		miR172_4/2	25.71			TUB_4/2	19.54		MIR172_4/2	28.09
WT-infl	TUB	19.6049		miR172	21.8709				mir172cde	TUB_6/1	19.94		miR172_6/1	19.94		mir172cde	TUB_6/1	19.57		MIR172_6/1	22.96
	TUB	19.6121		miR172	21.8993					TUB_6/2	19.89		miR172_6/2	19.78			TUB_6/2	19.5		MIR172_6/2	23.02
									mir172abcd	TUB_1/1	19.95		miR172_1/1	25.26		mir172abcd	TUB_1/1	19.25		MIR172_1/1	27.64
										TUB_1/2	19.99		miR172_1/2	25.48			TUB_1/2	19.4		MIR172_1/2	27.75
									mir172abce	TUB_2/1	19.82		miR172_2/1	25.09		mir172abce	TUB_2/1	19.59		MIR172_2/1	27.32
										TUB_2/2	19.92		miR172_2/2	25.47			TUB_2/2	19.48		MIR172_2/2	27.38
									mir172abde	TUB_3/1	20.13		miR172_3/1	24.97		mir172abde	TUB_3/1	19.4		MIR172_3/1	27.22
										TUB_3/2	20.22		miR172_3/2	25.28			TUB_3/2	19.36		MIR172_3/2	27.45
									mir172bcde	TUB_5/1	19.93		miR172_5/1	20.06		mir172bcde	TUB_5/1	19.09		MIR172_5/1	22.68
										TUB_5/2	19.83		miR172_5/2	19.88			TUB_5/2	19.08		MIR172_5/2	22.58
									mir172abcde	TUB_6/1	19.87		miR172_6/1	25.35		mir172abcde	TUB_6/1	19.08		MIR172_6/1	24.23
										TUB_6/2	19.91		miR172_6/2	25.42			TUB_6/2	19.19		MIR172_6/2	24.3
Fig.S2C-G
Samples	Gene	CT values		Gene	CT values		Gene	CT values		Gene	CT values		Gene	CT values		Gene	CT values
WT	TUB	20.7671		AP2	23.9732		SMZ	24.4554		SNZ	24.0617		TOE1	22.2364		TOE3	26.1662
WT	TUB	20.6948		AP2	24.0903		SMZ	24.6279		SNZ	24.1326		TOE1	22.2571		TOE3	26.1147
mir172a	TUB	20.7428		AP2	24.163		SMZ	24.2255		SNZ	24.2261		TOE1	22.3357		TOE3	26.7371
mir172a	TUB	20.8235		AP2	23.8658		SMZ	24.5155		SNZ	24.2533		TOE1	22.2533		TOE3	26.6056
mir172b	TUB	20.8391		AP2	23.6439		SMZ	25.0933		SNZ	24.2916		TOE1	22.1979		TOE3	25.9926
mir172b	TUB	20.5993		AP2	23.8995		SMZ	24.8877		SNZ	24.1533		TOE1	22.255		TOE3	26.0148
mir172c	TUB	20.5807		AP2	23.6499		SMZ	24.3923		SNZ	23.6768		TOE1	21.9822		TOE3	25.5358
mir172c	TUB	20.7404		AP2	23.6063		SMZ	24.206		SNZ	23.7459		TOE1	22.1527		TOE3	25.7838
mir172d	TUB	20.692		AP2	23.713		SMZ	24.9533		SNZ	24.4896		TOE1	22.4222		TOE3	25.8852
mir172d	TUB	19.5796		AP2	23.7495		SMZ	24.6761		SNZ	24.4206		TOE1	21.6879		TOE3	25.683
mir172e	TUB	20.8301		AP2	23.8576		SMZ	24.95		SNZ	24.6399		TOE1	22.428		TOE3	25.8383
mir172e	TUB	20.7155		AP2	23.6819		SMZ	24.5146		SNZ	24.5146		TOE1	22.2412		TOE3	25.8691
mir172ab	TUB	20.9395		AP2	23.9915		SMZ	25.6833		SNZ	24.9871		TOE1	22.3313		TOE3	25.7076
mir172ab	TUB	20.9294		AP2	24.3134		SMZ	25.7369		SNZ	25.0562		TOE1	22.437		TOE3	25.7318
mir172ad	TUB	20.9897		AP2	23.8889		SMZ	24.9366		SNZ	24.7714		TOE1	22.0526		TOE3	25.6997
mir172ad	TUB	20.9516		AP2	23.7266		SMZ	25.0248		SNZ	24.6616		TOE1	22.0542		TOE3	25.5126
mir172abd	TUB	21.0135		AP2	23.8594		SMZ	25.91		SNZ	25.543		TOE1	22.7124		TOE3	26.1732
mir172abd	TUB	21.0181		AP2	23.9926		SMZ	25.5248		SNZ	25.3212		TOE1	22.7837		TOE3	25.9276
mir172cde	TUB	21.1635		AP2	23.8005		SMZ	26.7243		SNZ	25.0787		TOE1	22.7177		TOE3	25.8605
mir172cde	TUB	21.1137		AP2	24.2652		SMZ	26.2194		SNZ	25.0828		TOE1	22.7152		TOE3	25.989
mir172abcd	TUB	20.9196		AP2	23.9055		SMZ	25.6693		SNZ	25.2902		TOE1	22.2653		TOE3	25.763
mir172abcd	TUB	20.7974		AP2	23.9659		SMZ	25.8348		SNZ	25.3083		TOE1	22.5562		TOE3	26.0727
mir172abce	TUB	20.8692		AP2	23.7898		SMZ	26.1566		SNZ	25.8347		TOE1	22.7155		TOE3	25.8208
mir172abce	TUB	20.7295		AP2	23.7163		SMZ	26.2526		SNZ	25.7304		TOE1	22.6915		TOE3	25.8274
mir172abde	TUB	20.8196		AP2	23.441		SMZ	25.6243		SNZ	25.5161		TOE1	22.5567		TOE3	26.105
mir172abde	TUB	20.7487		AP2	24.3285		SMZ	26.0065		SNZ	25.5429		TOE1	22.5804		TOE3	25.9537
mir172acde	TUB	20.7928		AP2	24.1512		SMZ	25.5631		SNZ	24.5371		TOE1	22.5002		TOE3	25.726
mir172acde	TUB	20.7253		AP2	23.7093		SMZ	25.4431		SNZ	24.641		TOE1	22.5477		TOE3	25.9437
mir172bcde	TUB	20.8213		AP2	23.9702		SMZ	25.8393		SNZ	24.699		TOE1	22.3706		TOE3	25.6662
mir172bcde	TUB	20.7881		AP2	23.801		SMZ	25.8579		SNZ	24.5824		TOE1	22.2927		TOE3	25.4368
mir172abcde	TUB	20.7697		AP2	24.5574		SMZ	25.4312		SNZ	24.8612		TOE1	22.5071		TOE3	26.2949
mir172abcde	TUB	20.8123		AP2	24.1982		SMZ	25.7545		SNZ	25.0435		TOE1	23.2154		TOE3	26.9852
WT							SMZ	23.9453		SNZ	23.6769
WT							SMZ	24.1364		SNZ	23.1716
mir172a							SMZ	23.5842		SNZ	23.9704
mir172a							SMZ	23.6348		SNZ	23.9223
mir172b							SMZ	23.9603		SNZ	23.9327
mir172b							SMZ	24.1318		SNZ	23.7807
mir172c							SMZ	23.3159		SNZ	23.3959
mir172c							SMZ	23.5232		SNZ	23.3002
mir172d							SMZ	24.0074		SNZ	23.9991
mir172d							SMZ	24.1151		SNZ	23.8609
mir172e							SMZ	24.0359		SNZ	24.3048
mir172e							SMZ	23.7834		SNZ	24.2716
mir172ab							SMZ	23.9765		SNZ	24.5666
mir172ab							SMZ	24.1297		SNZ	24.5755
mir172ad							SMZ	23.8327		SNZ	24.1313
mir172ad							SMZ	23.666		SNZ	24.2347
mir172abd							SMZ	24.2885		SNZ	25.0498
mir172abd							SMZ	24.2886		SNZ	24.7449
mir172cde							SMZ	24.9008		SNZ	24.583
mir172cde							SMZ	24.8654		SNZ	24.5383
mir172abcd							SMZ	24.1809		SNZ	24.8068
mir172abcd							SMZ	24.251		SNZ	24.8861
mir172abce							SMZ	24.7927		SNZ	25.2511
mir172abce							SMZ	24.8458		SNZ	25.3136
mir172abde							SMZ	24.3482		SNZ	24.9329
mir172abde							SMZ	24.2742		SNZ	25.1416
mir172acde							SMZ	24.3441		SNZ	24.4198
mir172acde							SMZ	24.4874		SNZ	24.4902
mir172bcde							SMZ	24.0824		SNZ	24.1037
mir172bcde							SMZ	24.1695		SNZ	24.071
mir172abcde							SMZ	24.1409		SNZ	24.4183
mir172abcde							SMZ	24.1987		SNZ	24.555
Fig.S2H-L
Samples	Gene	CT values		CT values		Gene	CT values		Gene	CT values		Gene	CT values		Gene	CT values
WT-7D	TUB	20.7701		25.3341		SMZ	24.0216		SNZ	23.7339		TOE1	23.0335		TOE3	25.7456
WT-7D	TUB	20.9797		25.6484		SMZ	23.9002		SNZ	23.925		TOE1	23.2376		TOE3	25.6934
WT-7D	TUB	20.853		25.7227		SMZ	24.254		SNZ	23.852		TOE1	22.9995		TOE3	25.4415
WT-7D	TUB	20.8351		25.7065		SMZ	24.1887		SNZ	23.8234		TOE1	22.9624		TOE3	25.7175
WT-14D	TUB	19.6447		23.5686		SMZ	25.5774		SNZ	25.4566		TOE1	23.1545		TOE3	25.1445
WT-14D	TUB	19.6564		23.4278		SMZ	25.4757		SNZ	25.2647		TOE1	23.199		TOE3	25.3124
WT-14D	TUB	19.7132		23.4285		SMZ	25.4723		SNZ	25.2708		TOE1	23.0982		TOE3	25.7719
WT-14D	TUB	19.6774		23.5526		SMZ	25.4755		SNZ	25.2131		TOE1	23.2285		TOE3	25.5833
WT-21D	TUB	20.0481		23.3902
WT-21D	TUB	19.7203		23.6883
WT-21D	TUB	19.3344		23.4641
WT-21D	TUB	19.4415		23.2645
WT-25D	TUB	19.1786				SMZ	32.7123		SNZ	25.9384		TOE1	22.7067		TOE3	24.6552
WT-25D	TUB	19.2595				SMZ	33.0411		SNZ	25.5845		TOE1	22.7617		TOE3	24.3911
WT-25D	TUB	19.1853				SMZ	33.0615		SNZ	25.9167		TOE1	22.8105		TOE3	24.3974
WT-25D	TUB	19.3807				SMZ	33.8126		SNZ	26.076		TOE1	22.9047		TOE3	24.3239
mir172ab-7d	TUB	20.9665		25.8733		SMZ	24.1163		SNZ	24.0614		TOE1	23.0643		TOE3	23.5335
mir172ab-7d	TUB	21.0376		25.8306		SMZ	24.3496		SNZ	24.118		TOE1	23.101		TOE3	25.9245
mir172ab-7d	TUB	20.9834		25.824		SMZ	24.3201		SNZ	24.2032		TOE1	23.2002		TOE3	25.8011
mir172ab-7d	TUB	20.8764		25.5113		SMZ	24.3603		SNZ	24.2368		TOE1	23.0704		TOE3	25.5931
mir172ab-14d	TUB	20.1632		23.9696		SMZ	25.643		SNZ	25.7798		TOE1	23.699		TOE3	25.9989
mir172ab-14d	TUB	19.9419		24.016		SMZ	25.7323		SNZ	25.588		TOE1	23.607		TOE3	25.9643
mir172ab-14d	TUB	19.9481		23.7819		SMZ	25.4489		SNZ	25.4517		TOE1	23.5069		TOE3	25.8751
mir172ab-14d	TUB	19.9298		23.7729		SMZ	25.5174		SNZ	25.5429		TOE1	23.8763		TOE3	25.7451
mir172ab-21d	TUB	19.9947		23.7545
mir172ab-21d	TUB	19.9648		23.8641
mir172ab-21d	TUB	19.7311		23.4213
mir172ab-21d	TUB	19.7298		23.6191
mir172ab-25d	TUB	19.4994				SMZ	35.3625		SNZ	26.5232		TOE1	22.6872		TOE3	24.7215
mir172ab-25d	TUB	19.3597				SMZ	34.9579		SNZ	26.3337		TOE1	22.8364		TOE3	24.5489
mir172ab-25d	TUB	19.3398				SMZ	35.2305		SNZ	25.9737		TOE1	22.5441		TOE3	24.4328
mir172ab-25d	TUB	19.2936				SMZ	34.6054		SNZ	26.0824		TOE1	22.5109		TOE3	24.3518
mir172abcde-7d	TUB	20.9074		25.7071		SMZ	24.0657		SNZ	24.3848		TOE1	22.8047		TOE3	25.1641
mir172abcde-7d	TUB	20.9087		25.8658		SMZ	24.2734		SNZ	24.5186		TOE1	22.8871		TOE3	25.6193
mir172abcde-7d	TUB	20.7728		25.7541		SMZ	24.0856		SNZ	24.4193		TOE1	22.8384		TOE3	25.6717
mir172abcde-7d	TUB	20.8729		25.82		SMZ	24.1711		SNZ	24.4526		TOE1	22.9195		TOE3	25.7705
mir172abcde-14d	TUB	19.9992		23.8054		SMZ	25.2316		SNZ	25.9263		TOE1	23.1911		TOE3	25.5372
mir172abcde-14d	TUB	19.9763		23.7179		SMZ	25.2267		SNZ	25.9042		TOE1	22.9653		TOE3	25.7911
mir172abcde-14d	TUB	19.9067		23.7753		SMZ	25.485		SNZ	25.6505		TOE1	23.0146		TOE3	25.7921
mir172abcde-14d	TUB	19.9643		23.6462		SMZ	25.1503		SNZ	25.6492		TOE1	23.2271		TOE3	25.7083
mir172abcde-21d	TUB	19.6452		23.4669
mir172abcde-21d	TUB	19.8101		23.5991
mir172abcde-21d	TUB	19.7296		23.7645
mir172abcde-21d	TUB	19.9792		23.862
mir172abcde-25d	TUB	19.7056				SMZ	34.7551		SNZ	26.3517		TOE1	22.7644		TOE3	24.6618
mir172abcde-25d	TUB	19.7264				SMZ	33.8543		SNZ	26.4754		TOE1	22.9522		TOE3	24.7734
mir172abcde-25d	TUB	19.646				SMZ	33.8174		SNZ	26.4698		TOE1	22.8602		TOE3	24.7503
mir172abcde-25d	TUB	19.7577				SMZ	34.1883		SNZ	26.493		TOE1	22.7733		TOE3	24.5484

## Sheet: Fig.S5
Fig.S5
WT		mir172a		mir172b		mir172ab		mir172ad		mir172bc		mir172abc		mir172abd		mir172abcd		mir172abde		mir172acde		mir172bcde		mir172abcde
Ab.	Normal	Ab.	Normal	Ab.	Normal	Ab.	Normal	Ab.	Normal	Ab.	Normal	Ab.	Normal	Ab.	Normal	Ab.	Normal	Ab.	Normal	Ab.	Normal	Ab.	Normal	Ab.	Normal
0	42	0	38	0	42	0	17	0	60	0	41	0	59	4	64	4	81	6	72	0	40	0	32	4	75
0	45	0	33	0	40	0	25	0	56	0	39	0	51	3	77	5	69	0	70	0	39	0	40	2	60
0	50	0	49	0	39	0	15	0	52	0	41	0	59	4	41	2	74	0	68	0	47	0	40	0	77
0	59	0		0	40	0	29	0	59	0	29	0	65	8	64	2		1	67	0	41	0	40	1	73
0	60	0		0	41	0	37	0	61	0	25	0	59	11	51	3		2	79	0	39	0	45	5	70
0	41	0		0		0	19	0	62	0	34	0	52	0	53			0	65	0	50	0	34	2	63
0	42	0		0			17	0	69			0	54	0	42			0	69	0	45	0	41	6	57
0	39						16	0	61			0	65					10	72	0	40	0	45	5	50
0	40						45	0	61			0	51					11	68	0	40	0	53	3	56
0	42							3	46									20	69	0	41	0	56	6	61
0	40							2	41									1	51	0	51	2	42	0	59
0	42							5	42									2	53	0	41	1		0	65
0	38							0	41									6	42			0		9	59
								0	42													2
																						2
																						0
																						0
																						0
																						1
																						3
																						1

## Sheet: Fig.S6
	Wang, FX, The ATAC-seq, ChIP-seq and RNA-seq data (BioProject PRJCA002620) were deposited in Beijing Institute of Genomics Data Center (http://bigd.big.ac.cn).
Wang, FX	(BioProject PRJCA002620)			(http://bigd.big.ac.cn)
	Gao, J, The ATAC-seq, ChIP-seq, RNA-seq and sRNA-seq data (BioProject PRJCA003872) were deposited in Beijing Institute of Genomics Data Center (http://bigd.big.ac.cn).
Gao, J	(BioProject PRJCA003872)			(http://bigd.big.ac.cn)

## Sheet: Fig.S8
Construct
pMIR172A		7D	11D	16D	28D
		Value	Value	Value	Value
	1	0.254	53.574	88.485	54.329
	2	0.76	79.773	68.625	56.35
	3	3.897	86.35	66.798	53.757
	4	0.784	93.01	74.023	54.703
	5				57.404
pMIR172B		7D	11D	16D	21D
		Value	Value	Value	Value
	1	0.496	5.802	30.28	73.381
	2	1.205	5.116	26.497	92.939
	3	0.882	4.586	41.443	108.16
	4	2.29	6.674	50.387	85.377
	5	1.486	9.443	51.147
	6		6.454	43.381
pMIR172C		7D	11D	16D	21D	28D
		Value	Value	Value	Value	Value
	1	0.772	4.222	6.732	1.847	101.057
	2	0.744	4.958	5.064	1.963	75.85
	3	0.801	6.498	5.2	1.885	72.924
	4	0.885	5.255	7.513	1.843	100.434
	5	0.848	5.303		1.992
	6		3.691
	7		7.438
pMIR172D		7D	11D	16D	21D
		Value	Value	Value	Value
	1	0	4.245	124.69	153.301
	2	0	5.415	121.634	124.433
	3	0	3.471	120.605	134.901
	4	0	6.087	125.187	110.62
	5		6.442	124.681	126.78

## Sheet: Fig.S9D
Fig.S9D
Samples	Gene	CT values		Gene	CT values
Col-0	TUB	19.171		172A	30.628
Col-0	TUB	19.4083		172A	30.2547
Col-0	TUB	19.5321		172A	30.4647
Col-0	TUB	19.2077		172A	29.9689
spl9	TUB	19.7691		172A	30.913
spl9	TUB	19.6424		172A	30.6649
spl9	TUB	19.3727		172A	31.3401
spl9	TUB	19.7324		172A	30.9708
spl15	TUB	19.7369		172A	30.2758
spl15	TUB	19.7794		172A	30.4838
spl15	TUB	19.5656		172A	31.2679
spl15	TUB	19.8162		172A	31.1922
Col-0	TUB	19.171		172B	28.0437
Col-0	TUB	19.4083		172B	27.7395
Col-0	TUB	19.5321		172B	28.1998
Col-0	TUB	19.2077		172B	28.1389
spl9	TUB	19.7691		172B	29.0607
spl9	TUB	19.6424		172B	28.8936
spl9	TUB	19.3727		172B	29.0454
spl9	TUB	19.7324		172B	29.2688
spl15	TUB	19.7369		172B	28.4831
spl15	TUB	19.7794		172B	28.0596
spl15	TUB	19.5656		172B	29.2523
spl15	TUB	19.8162		172B	29.1014
Col-0	TUB	19.171		172D.	35.9459
Col-0	TUB	19.4083		172D.	34.4785
Col-0	TUB	19.5321		172D.	36.104
Col-0	TUB	19.2077		172D.
spl9	TUB	19.7691		172D.	34.0134
spl9	TUB	19.6424		172D.	34.2529
spl9	TUB	19.3727		172D.	34.7583
spl9	TUB	19.7324		172D.	34.7964
spl15	TUB	19.7369		172D.
spl15	TUB	19.7794		172D.
spl15	TUB	19.5656		172D.	36.5935
spl15	TUB	19.8162		172D.	36.5752

## Sheet: Fig.S10
Fig.S10A
Samples	Gene	CT values		Gene	CT values			Samples	Gene	CT values		Gene	CT values
WT-6W	TUB_1/1	17.62		172A_1/1	31.77			WT-6W	TUB_1/1	17.64		172A_1/1	31.72
	TUB_1/2	17.54		172A_1/2	30.95				TUB_1/2	17.64		172A_1/2	32.76
WT-7W	TUB_2/1	17.56		172A_2/1	31.04			WT-7W	TUB_2/1	17.59		172A_2/1	30.66
	TUB_2/2	17.45		172A_2/2	31.04				TUB_2/2	17.64		172A_2/2	31.4
WT-8W	TUB_3/1	17.47		172A_3/1	30.72			WT-8W	TUB_3/1	17.71		172A_3/1	30.72
	TUB_3/2	17.45		172A_3/2	30.49				TUB_3/2	17.51		172A_3/2	30.62
WT-10W	TUB_5/1	17.4		172A_5/1	30.18			WT-10W	TUB_5/1	17.58		172A_5/1	30.13
	TUB_5/2	17.33		172A_5/2	30.85				TUB_5/2	17.51		172A_5/2	31.02
WT-11W	TUB_6/1	17.47		172A_6/1	29.63			WT-11W	TUB_6/1	17.58		172A_6/1	30.64
	TUB_6/2	17.54		172A_6/2	29.24				TUB_6/2	17.7		172A_6/2	29.57
WT-6W	TUB_1/1	17.62		172B_1/1	29.64			WT-6W	TUB_1/1	17.64		172B_1/1	28.92
	TUB_1/2	17.54		172B_1/2	29.6				TUB_1/2	17.64		172B_1/2	28.77
WT-7W	TUB_2/1	17.56		172B_2/1	28.69			WT-7W	TUB_2/1	17.59		172B_2/1	28.93
	TUB_2/2	17.45		172B_2/2	28.48				TUB_2/2	17.64		172B_2/2	29.29
WT-8W	TUB_3/1	17.47		172B_3/1	28.11			WT-8W	TUB_3/1	17.71		172B_3/1	28.05
	TUB_3/2	17.45		172B_3/2	28.31				TUB_3/2	17.51		172B_3/2	28.14
WT-9W	TUB_4/1	17.59		172B_4/1	27.63			WT-9W	TUB_4/1	17.58		172B_4/1	27.64
	TUB_4/2	17.52		172B_4/2	27.76				TUB_4/2	17.52		172B_4/2	27.51
WT-10W	TUB_5/1	17.4		172B_5/1	25.63			WT-10W	TUB_5/1	17.58		172B_5/1	25.78
	TUB_5/2	17.33		172B_5/2	25.71				TUB_5/2	17.51		172B_5/2	25.77
WT-6W	TUB_1/1	17.62		172E_1/1	33.78			WT-6W	TUB_1/1	17.64		172E_1/1	31.98
	TUB_1/2	17.54		172E_1/2	33.26				TUB_1/2	17.64		172E_1/2	33.42
WT-7W	TUB_2/1	17.56		172E_2/1	32.59			WT-7W	TUB_2/1	17.59		172E_2/1	32.7
	TUB_2/2	17.45		172E_2/2	33.3				TUB_2/2	17.64		172E_2/2	33.49
WT-8W	TUB_3/1	17.47		172E_3/1	32.25			WT-8W	TUB_3/1	17.71		172E_3/1	33.37
	TUB_3/2	17.45		172E_3/2	32.87				TUB_3/2	17.51		172E_3/2	32.5
WT-10W	TUB_5/1	17.4		172E_5/1				WT-10W	TUB_5/1	17.58		172E_5/1	32.41
	TUB_5/2	17.33		172E_5/2	32.51				TUB_5/2	17.51		172E_5/2
WT-11W	TUB_6/1	17.47		172E_6/1	32.17			WT-11W	TUB_6/1	17.58		172E_6/1
	TUB_6/2	17.54		172E_6/2	32.29				TUB_6/2	17.7		172E_6/2	32.67
Fig.S10B
pMIR172A		5W	6W	8W
		Value	Value	Value
	1	2.81	2.96	13.727
	2	2.791	3.281	13.739
	3	2.781	2.837	13.671
	4	2.872	3.329	13.442
	5	2.888	3.323	13.458
	6	2.857	3.036	13.508
pMIR172B		7W	8W	9W	10W
		Value	Value	Value	Value
	1	1.745	2.311	6.619	44.472
	2	1.768	2.162	8.251	54.629
	3	1.964	5.778	5.558	48.353
	4	1.802	4.79	5.021	41.85
	5	1.854	5.237	1.843	49.447
	6	2.676	2.958	1.34	48.243
	7		2.864		49.986
pMIR172C		7W	8W	9W	10W
		Value	Value	Value	Value
	1	3.778	2.427	1.31	5.287
	2	3.109	2.28	1.177	6.019
	3	2.515	2.002	0.424	6.606
	4	2.068	2.214	0.434	6.801
	5	1.601	1.764	0.491	5.921
	6	1.39	1.751	0.255
	7	1.502	2.256	1.141
		1.713	1.945	1.173
pMIR172D		6W	7W	9W
		Value	Value	Value
	1	1.427	26.551	37.813
	2	1.415	38.898	33.611
	3	1.333	16.929	29.56
	4	1.426	24.254	35.287
	5	1.421	19.075
	6	1.385	25.811
pMIR172E		6W	7W	9W	12W
		Value	Value	Value	Value
	1	5.615	12.76	16.89	20.703
	2	5.367	7.525	20.665	25.115
	3	6.075	13.285	12.912	22.652
	4	5.907	10.373	14.453	22.975
	5	4.438	11.688	16.328	18.402
	6	4.77	16.017	15.582	28.968
	7	3.07	9.66	14.97	27.19
	8	3.505	8.613	18.395	25.927

## Sheet: Fig.S14
Fig.S14B
Samples	Gene	CT values		Gene	CT values
WT-A	TUB	20.6841		miR172	18.7817
WT-A	TUB	20.514		miR172	18.7542
WT-A	TUB	20.6246		miR172	18.9116
WT-A	TUB	20.5912		miR172	18.8231
mir172abe-A	TUB	20.8044		miR172	24.5874
mir172abe-A	TUB	20.6719		miR172	24.7854
mir172abe-A	TUB	20.5184		miR172	24.5283
mir172abe-A	TUB	20.4974		miR172	24.5901
mir172cd-A	TUB	20.4076		miR172	18.8726
mir172cd-A	TUB	20.4621		miR172	19.0745
mir172cd-A	TUB	20.7026		miR172	18.7422
mir172cd-A	TUB	20.4135		miR172	18.9125
WT-C	TUB	20.448		miR172	23.4085
WT-C	TUB	20.3964		miR172	23.4751
WT-C	TUB	20.1832		miR172	23.1842
WT-C	TUB	20.1326		miR172	23.3887
mir172abe-C	TUB	20.3487		miR172	28.9298
mir172abe-C	TUB	20.392		miR172	29.1752
mir172abe-C	TUB	20.3637		miR172	29.0035
mir172abe-C	TUB	20.4059		miR172	29.308
mir172cd-C	TUB	20.2961		miR172	24.1282
mir172cd-C	TUB	20.1837		miR172	24.1944
mir172cd-C	TUB	20.8261		miR172	24.245
mir172cd-C	TUB	20.8017		miR172	24.2563
